# Supplementary material for: Assessing genomic diversity and signatures of selection in Jiaxian Red cattle using whole-genome sequencing data
Source: BMC Genomics. 2021 Jan 9;22:43. doi: 10.1186/s12864-020-07340-0 (PMC7796570; doi:10.1186/s12864-020-07340-0)
Supplement: Supplementary file 4 — Additional file 4: Table S1. Summary of sequencing data. Table S2. List of additional cattle samples for analysis of genetic background in Jiaxian Red cattle. Table S3. Distribution of SNPs identified in cattle breeds within various genomic regions annotated by ANNOVAR. Table S4. GO enrichment results for the genes containing specific nsSNPs > 5 in Jiaxian Red cattle. Table S5. GO enrichment results for the genes containing specific nsSNPs > 5 in Qinchuan cattle. Table S6. A summary of genes from θπ in Jiaxian Red. Table S7. A summary of genes from CLR in Jiaxian Red. Table S8. KEGG pathway analysis of Jiaxian Red candidate genes overlapped by θπ and CLR methods. Table S9. GO enrichment of Jiaxian Red candidate genes overlapped by θπ and CLR methods. Table S10. A summary of genes from FST. Table S11. A summary of genes from XP-CLR in Jiaxian Red cattle. Table S12. A summary of genes from FST and XP-EHH in Jiaxian Red cattle. Table S13. Cross-validation (CV) errors for ADMIXTURE ancestry models with K ranging from 2 to 8. [file 12864_2020_7340_MOESM4_ESM.xlsx]

## Sheet: Table S1
Table S1. Summary of sequencing data.
Sample ID	Accession number	Cattle breed	Total reads	Mapped reads	Mapping rate	Mean depth (X)	BioProject	Sample origin place
FDES190465055-1a_L1	SRR11875159	Jiaxian Red	253803218	253349197	0.9982	13.5297	PRJNA634989	Jiaxian, Henan, China
FDES190465056-1a_L1	SRR11875158	Jiaxian Red	187614369	187310379	0.9984	9.995	PRJNA634989	Jiaxian, Henan, China
FDES190465057-1a_L1	SRR11875147	Jiaxian Red	185410178	185138797	0.9985	9.8644	PRJNA634989	Jiaxian, Henan, China
FDES190465058-1a_L1	SRR11875136	Jiaxian Red	171879138	171624600	0.9985	9.1527	PRJNA634989	Jiaxian, Henan, China
FDES190465059-1a_L1	SRR11875135	Jiaxian Red	204753496	204349866	0.998	10.8863	PRJNA634989	Jiaxian, Henan, China
FDES190465060-1a_L1	SRR11875134	Jiaxian Red	217273896	216887450	0.9982	11.5692	PRJNA634989	Jiaxian, Henan, China
FDES190465061-1a_L1	SRR11875133	Jiaxian Red	180959619	180637243	0.9982	9.6326	PRJNA634989	Jiaxian, Henan, China
FDES190465062-1a_L1	SRR11875132	Jiaxian Red	182237330	181929871	0.9983	9.7029	PRJNA634989	Jiaxian, Henan, China
FDES190465063-1a_L1	SRR11875131	Jiaxian Red	189565941	189226635	0.9982	10.0905	PRJNA634989	Jiaxian, Henan, China
FDES190465064-1a_L1	SRR11875130	Jiaxian Red	179691459	179417529	0.9985	9.577	PRJNA634989	Jiaxian, Henan, China
FDES190465065-1a_L1	SRR11875157	Jiaxian Red	185138902	184632518	0.9973	9.8526	PRJNA634989	Jiaxian, Henan, China
FDES190465066-1a_L1	SRR11875156	Jiaxian Red	175224867	174910395	0.9982	9.3302	PRJNA634989	Jiaxian, Henan, China
FDES190465067-1a_L1	SRR11875155	Jiaxian Red	241558544	241144902	0.9983	12.8432	PRJNA634989	Jiaxian, Henan, China
FDES190465068-1a_L1	SRR11875154	Jiaxian Red	171924939	171521620	0.9977	9.1479	PRJNA634989	Jiaxian, Henan, China
FDES190465069-1a_L1	SRR11875153	Jiaxian Red	172853023	172539155	0.9982	9.1757	PRJNA634989	Jiaxian, Henan, China
FDES190465070-1a_L1	SRR11875152	Jiaxian Red	202214415	201454257	0.9962	10.7382	PRJNA634989	Jiaxian, Henan, China
FDES190465071-1a_L1	SRR11875151	Jiaxian Red	246858526	246304160	0.9978	13.1202	PRJNA634989	Jiaxian, Henan, China
FDES190465072-1a_L1	SRR11875150	Jiaxian Red	240703112	239984214	0.997	12.7921	PRJNA634989	Jiaxian, Henan, China
FDES190465073-1a_L1	SRR11875149	Jiaxian Red	207540174	206830603	0.9966	11.0182	PRJNA634989	Jiaxian, Henan, China
FDES190465074-1a_L1	SRR11875148	Jiaxian Red	184028332	183409376	0.9966	9.7537	PRJNA634989	Jiaxian, Henan, China
FDES190465075-1a_L1	SRR11875146	Jiaxian Red	197864361	197155659	0.9964	10.5169	PRJNA634989	Jiaxian, Henan, China
FDES190465076-1a_L1	SRR11875145	Jiaxian Red	172853023	172539155	0.9982	9.1933	PRJNA634989	Jiaxian, Henan, China
FDES190465077-1a_L2	SRR11875144	Jiaxian Red	218789351	218183188	0.9972	11.6192	PRJNA634989	Jiaxian, Henan, China
FDES190465078-1a_L1	SRR11875143	Jiaxian Red	171239374	170853589	0.9977	9.1103	PRJNA634989	Jiaxian, Henan, China
FDES190465079-1a_L2	SRR11875142	Jiaxian Red	218959616	218515390	0.998	11.653	PRJNA634989	Jiaxian, Henan, China
FDES190465080-1a_L2	SRR11875141	Jiaxian Red	226733553	226290204	0.998	12.0906	PRJNA634989	Jiaxian, Henan, China
FDES190465081-1a_L1	SRR11875140	Jiaxian Red	173748606	173219954	0.997	9.2573	PRJNA634989	Jiaxian, Henan, China
FDES190465082-1a_L2	SRR11875139	Jiaxian Red	221695905	221168628	0.9976	11.7883	PRJNA634989	Jiaxian, Henan, China
FDES190465083-1a_L1	SRR11875138	Jiaxian Red	171814053	171452532	0.9979	9.1396	PRJNA634989	Jiaxian, Henan, China
FDES190465084-1a_L2	SRR11875137	Jiaxian Red	214234487	213783178	0.9979	11.4176	PRJNA634989	Jiaxian, Henan, China

## Sheet: Table S2
Table S2. List of additional cattle samples for analysis of genetic background in Jiaxian Red cattle.
Sample ID	Accession number	Breed	Group	Total reads	Mapped reads	Mapping rate	Mean depth	BioProject	Sample origin place
SRR1343160	SRR1343160	Hereford	European taurine	299018219	296567630	0.9918	10.4633	PRJNA176557	Hereford, UK
SRR1346382	SRR1346382	Hereford	European taurine	319982256	304507724	0.9516	10.7499	PRJNA176557	Hereford, UK
SRR1346383	SRR1346383	Hereford	European taurine	309278497	306096695	0.9897	10.7596	PRJNA176557	Hereford, UK
SRR1346385	SRR1346385	Hereford	European taurine	327158459	324015097	0.9904	11.3844	PRJNA176557	Hereford, UK
SRR1346387	SRR1346387	Hereford	European taurine	337609130	334606471	0.9911	11.8689	PRJNA176557	Hereford, UK
SRR1365124	SRR1365124	Hereford	European taurine	427835992	424105905	0.9913	14.9545	PRJNA176557	Hereford, UK
SRR1365126	SRR1365126	Hereford	European taurine	453728718	450640019	0.9932	15.7709	PRJNA176557	Hereford, UK
SRR1365128	SRR1365128	Hereford	European taurine	435563699	432532804	0.993	15.2037	PRJNA176557	Hereford, UK
SRR1365131	SRR1365131	Hereford	European taurine	439540737	436013491	0.992	15.3153	PRJNA176557	Hereford, UK
SRR1365137	SRR1365137	Hereford	European taurine	362489204	358675619	0.9895	12.0762	PRJNA176557	Hereford, UK
SRR1343172	SRR1343172	Red Angus	European taurine	398660006	393104957	0.9986	12.5372	PRJNA176557	Aberdeenshire, Scotland, UK
SRR1355239	SRR1355239	Red Angus	European taurine	427900138	423813541	0.9954	13.9812	PRJNA176557	Aberdeenshire, Scotland, UK
SRR1365103	SRR1365103	Red Angus	European taurine	461821970	455503652	0.9886	15.3652	PRJNA176557	Aberdeenshire, Scotland, UK
SRR1365113	SRR1365113	Red Angus	European taurine	415507452	410557450	0.9909	13.751	PRJNA176557	Aberdeenshire, Scotland, UK
SRR1525580	SRR1525580	Red Angus	European taurine	263169047	261616814	0.9955	8.9397	PRJNA256210	Aberdeenshire, Scotland, UK
SRR1355237	SRR1355237	Angus	European taurine	420884117	416745121	0.9954	13.7841	PRJNA176557	Aberdeenshire, Scotland, UK
SRR1365129	SRR1365129	Angus	European taurine	470595197	465316011	0.9903	15.5042	PRJNA176557	Aberdeenshire, Scotland, UK
SRR1365144	SRR1365144	Angus	European taurine	467561927	464270419	0.993	16.2735	PRJNA176557	Aberdeenshire, Scotland, UK
SRR1425124	SRR1425124	Angus	European taurine	470968713	468252768	0.9942	16.442	PRJNA176557	Aberdeenshire, Scotland, UK
SRR1346376	SRR1346376	Angus	European taurine	365673740	363404761	0.9938	12.663	PRJNA176557	Aberdeenshire, Scotland, UK
SRR1348580	SRR1348580	Angus	European taurine	345506771	342702609	0.9919	11.7672	PRJNA176557	Aberdeenshire, Scotland, UK
SRR1348581	SRR1348581	Angus	European taurine	326724595	324023458	0.9917	11.1201	PRJNA176557	Aberdeenshire, Scotland, UK
SRR1425145	SRR1425145	Angus	European taurine	379212393	376603508	0.9931	13.1501	PRJNA176557	Aberdeenshire, Scotland, UK
SRR1425146	SRR1425146	Angus	European taurine	344003668	331730546	0.9643	11.6078	PRJNA176557	Aberdeenshire, Scotland, UK
SRR1348573	SRR1348573	Angus	European taurine	242751598	241771356	0.996	7.9592	PRJNA176557	Aberdeenshire, Scotland, UK
SRR1365134	SRR1365134	Limousin	Eurasian taurine	352218141	347737909	0.9873	11.4672	PRJNA176557	Limousin, France
SRR1525617	SRR1525617	Simmental	Eurasian taurine	354436600	352522501	0.9946	11.9769	PRJNA256210	Geneve, Switzerland
SRR1525619	SRR1525619	Simmental	Eurasian taurine	322111422	319470677	0.9918	11.0807	PRJNA256210	Geneve, Switzerland
SRR1525621	SRR1525621	Simmental	Eurasian taurine	321936554	318923484	0.9906	11.1448	PRJNA256210	Geneve, Switzerland
SRR1525700	SRR1525700	Simmental	Eurasian taurine	365816595	363119596	0.9926	12.5916	PRJNA256210	Geneve, Switzerland
SRR1525701	SRR1525701	Simmental	Eurasian taurine	372471908	368806260	0.9902	12.4156	PRJNA256210	Geneve, Switzerland
SRR1525702	SRR1525702	Simmental	Eurasian taurine	390790199	388246815	0.9935	13.5684	PRJNA256210	Geneve, Switzerland
SRR1525703	SRR1525703	Simmental	Eurasian taurine	468232072	441408804	0.9427	15.1731	PRJNA256210	Geneve, Switzerland
SRR1525705	SRR1525705	Simmental	Eurasian taurine	396361844	392131706	0.9893	13.682	PRJNA256210	Geneve, Switzerland
SRR2016776	SRR2016776	Jersey	Eurasian taurine	330241932	329214943	0.9979	8.9766	PRJNA277147	Channel Island of Jersey, UK
SRR3497161	SRR3497161	Jersey	Eurasian taurine	424246093	423032235	0.9971	15.0897	PRJNA318089	Channel Island of Jersey, UK
SRR3497162	SRR3497162	Jersey	Eurasian taurine	443254894	442685873	0.9987	15.4775	PRJNA318089	Channel Island of Jersey, UK
SRR3497451	SRR3497451	Jersey	Eurasian taurine	363376026	362832284	0.9985	12.8873	PRJNA318089	Channel Island of Jersey, UK
SRR3497462	SRR3497462	Jersey	Eurasian taurine	378363858	377821522	0.9986	13.3914	PRJNA318089	Channel Island of Jersey, UK
SRR3497464	SRR3497464	Jersey	Eurasian taurine	346664412	346231740	0.9988	12.2981	PRJNA318089	Channel Island of Jersey, UK
SRR3497465	SRR3497465	Jersey	Eurasian taurine	409140785	408560228	0.9986	14.4031	PRJNA318089	Channel Island of Jersey, UK
SRR3497466	SRR3497466	Jersey	Eurasian taurine	419980818	419334634	0.9985	14.8049	PRJNA318089	Channel Island of Jersey, UK
SRR3497467	SRR3497467	Jersey	Eurasian taurine	446048074	445430522	0.9986	15.8299	PRJNA318089	Channel Island of Jersey, UK
SRR3497611	SRR3497611	Jersey	Eurasian taurine	409830695	408629067	0.9971	13.9821	PRJNA318089	Channel Island of Jersey, UK
SRR3497613	SRR3497613	Jersey	Eurasian taurine	439347540	438875313	0.9989	15.6802	PRJNA318089	Channel Island of Jersey, UK
SRR1343166	SRR1343166	Gelbvieh	Eurasian taurine	261834867	261072664	0.9971	8.9627	PRJNA176557	München, Bavaria, Germany
SRR1355236	SRR1355236	Gelbvieh	Eurasian taurine	409304836	394487511	0.9638	13.8701	PRJNA176557	München, Bavaria, Germany
SRR1365112	SRR1365112	Gelbvieh	Eurasian taurine	409522829	406478737	0.9926	14.3699	PRJNA176557	München, Bavaria, Germany
Mishima01	DRR001762,72,74	Mishima	East Asian taurine	349787838	346632237	0.991	11.6248	PRJDB2660	Mishima Island, Japan
Mishima03	DRR001764,66	Mishima	East Asian taurine	283614819	281887016	0.9939	9.2628	PRJDB2660	Mishima Island, Japan
Mishima04	DRR001767,73	Mishima	East Asian taurine	303311738	300042652	0.9892	9.9498	PRJDB2660	Mishima Island, Japan
Mishima05	DRR001768,75,82	Mishima	East Asian taurine	370818078	366365517	0.988	12.3929	PRJDB2660	Mishima Island, Japan
Mishima06	DRR001769,76,79	Mishima	East Asian taurine	418907186	414384859	0.9892	13.92	PRJDB2660	Mishima Island, Japan
Mishima07	DRR001770,77,80	Mishima	East Asian taurine	386390980	381417244	0.9871	12.8271	PRJDB2660	Mishima Island, Japan
Mishima08	DRR001771,78,81	Mishima	East Asian taurine	359244560	354209139	0.986	11.838	PRJDB2660	Mishima Island, Japan
SRR934395	SRR934395	Hanwoo	East Asian taurine	273716378	272962351	0.9972	9.6278	PRJNA210523	Chuncheon, Kangwon-do, Korea
SRR934397	SRR934397	Hanwoo	East Asian taurine	238326301	237789311	0.9977	8.3728	PRJNA210523	Chuncheon, Kangwon-do, Korea
SRR934398	SRR934398	Hanwoo	East Asian taurine	294290728	293215215	0.9963	10.1025	PRJNA210523	Chuncheon, Kangwon-do, Korea
SRR934400	SRR934400	Hanwoo	East Asian taurine	352265435	351530784	0.9979	12.0924	PRJNA210523	Chuncheon, Kangwon-do, Korea
SRR934401	SRR934401	Hanwoo	East Asian taurine	382961877	382158182	0.9979	13.3862	PRJNA210523	Chuncheon, Kangwon-do, Korea
SRR934415	SRR934415	Hanwoo	East Asian taurine	370355853	369782167	0.9985	12.992	PRJNA210519	Chuncheon, Kangwon-do, Korea
SRR934417	SRR934417	Hanwoo	East Asian taurine	365464041	364795675	0.9982	12.7709	PRJNA210519	Chuncheon, Kangwon-do, Korea
SRR934418	SRR934418	Hanwoo	East Asian taurine	381313357	380607742	0.9981	13.2806	PRJNA210519	Chuncheon, Kangwon-do, Korea
SRR934419	SRR934419	Hanwoo	East Asian taurine	358147369	357508929	0.9982	12.5668	PRJNA210519	Chuncheon, Kangwon-do, Korea
SRR934432	SRR934432	Hanwoo	East Asian taurine	386376398	385743023	0.9984	13.5425	PRJNA210519	Chuncheon, Kangwon-do, Korea
SRR934433	SRR934433	Hanwoo	East Asian taurine	351124039	347994230	0.9911	12.2428	PRJNA210519	Chuncheon, Kangwon-do, Korea
SRR934434	SRR934434	Hanwoo	East Asian taurine	356245427	355739052	0.9986	12.5103	PRJNA210519	Chuncheon, Kangwon-do, Korea
SRR934435	SRR934435	Hanwoo	East Asian taurine	325220510	324575681	0.998	11.4713	PRJNA210519	Chuncheon, Kangwon-do, Korea
SRR934436	SRR934436	Hanwoo	East Asian taurine	321963462	321522330	0.9986	11.3457	PRJNA210519	Chuncheon, Kangwon-do, Korea
SRR934437	SRR934437	Hanwoo	East Asian taurine	335261769	334684078	0.9983	11.8099	PRJNA210519	Chuncheon, Kangwon-do, Korea
Xizang11	SRR6024571, SRR5507249	Tibetan	East Asian taurine	260944579	260486175	0.9982	13.5849	PRJNA379859	Changdu,Xizang, China
Xizang17	SRR6024572,SRR5507248	Tibetan	East Asian taurine	204619529	204159368	0.9978	10.591	PRJNA379859	Changdu,Xizang, China
Xizang19	SRR5507247	Tibetan	East Asian taurine	205053509	204643392	0.998	10.6835	PRJNA379859	Changdu,Xizang, China
Xizang22	SRR5507245	Tibetan	East Asian taurine	511533612	503264739	0.9838	26.2847	PRJNA379859	Changdu,Xizang, China
Thar1	SRR6936538	Tharparkar	Indian indicine	321541454	319079641	0.9923	16.5496	PRJNA379859	Tharparkar, Sindh, Pakistan
Sha3b	SRR6936540	Sahiwal	Indian indicine	409173118	407345645	0.9955	20.9563	PRJNA379859	Sahiwal, Punjab, Pakistan
Har03	SRR6936539	Hariana	Indian indicine	699947032	696290913	0.9948	34.7311	PRJNA379859	Gurgaon, Haryana, India
SRR2016762	SRR2016762	Nelore	Indian indicine	313024104	308767402	0.9864	10.0582	PRJNA277147	Nelore, Andhra, India
SRR2016752	SRR2016752	Gir	Indian indicine	370454554	368128472	0.9937	12.749	PRJNA277147	Amblash, Gujarat, India
SRR2016754	SRR2016754	Gir	Indian indicine	287091335	285687457	0.9951	9.7792	PRJNA277147	Amblash, Gujarat, India
zebu_ypr115	SRR6423815,SRR6423816	Indian (unknow)	Indian indicine	282445990	281243304	0.9957	9.6118	PRJNA422979	Indian
WN4	SRR6024573,SRR5507199	Wannan	Chinese indicine	453240314	443641290	0.9788	22.9631	PRJNA379859	Jixi, Anhui, China
WN8	SRR6024574,SRR5507198	Wannan	Chinese indicine	453327732	448362891	0.989	23.1603	PRJNA379859	Jixi, Anhui, China
WN9	SRR5507197	Wannan	Chinese indicine	189321051	187411280	0.9899	9.6483	PRJNA379859	Jixi, Anhui, China
WN10	SRR5507196	Wannan	Chinese indicine	203146450	201321637	0.991	10.1569	PRJNA379859	Jixi, Anhui, China
WN11	SRR5507195	Wannan	Chinese indicine	229615463	228096174	0.9934	11.7816	PRJNA379859	Jixi, Anhui, China
JXGF1	SRR5507286	Guangfeng	Chinese indicine	182463534	182007599	0.9975	9.464	PRJNA379859	Guangfeng, Shangrao, Jiangxi, China
JXGF2	SRR5507285	Guangfeng	Chinese indicine	195636093	195213746	0.9978	10.1448	PRJNA379859	Guangfeng, Shangrao, Jiangxi, China
JXGF3	SRR5507284	Guangfeng	Chinese indicine	179330141	178814127	0.9971	9.3126	PRJNA379859	Guangfeng, Shangrao, Jiangxi, China
JXGF4	SRR5507283	Guangfeng	Chinese indicine	219663910	219143615	0.9976	11.4533	PRJNA379859	Guangfeng, Shangrao, Jiangxi, China
JXJA1	SRR5507282	Ji'an	Chinese indicine	210698410	210201319	0.9976	10.9441	PRJNA379859	Ji’an, Jiangxi, China
JXJA2	SRR5507281	Ji'an	Chinese indicine	186849322	186211568	0.9966	9.7093	PRJNA379859	Ji’an, Jiangxi, China
JXJA3	SRR5507280	Ji'an	Chinese indicine	202119081	201611042	0.9975	10.5123	PRJNA379859	Ji’an, Jiangxi, China
JXJA4	SRR5507279	Ji'an	Chinese indicine	217703296	217188171	0.9976	11.3836	PRJNA379859	Ji’an, Jiangxi, China
HN12	SRR5507190	Leiqiong	Chinese indicine	219526027	217652138	0.9915	11.1222	PRJNA379859	Leizhou, Guangdong,China
HN5	SRR5507189	Leiqiong	Chinese indicine	227168510	225234749	0.9915	11.5007	PRJNA379859	Leizhou, Guangdong,China
LZ15	SRR5507188	Leiqiong	Chinese indicine	208719494	207367555	0.9935	10.6481	PRJNA379859	Leizhou, Guangdong,China
SRR2016567	SRR2016567	Qinchuan	Crossbreed	324580412	323350422	0.9962	10.975	PRJNA283480	Weinan, Shaanxi, China
SRR2016570	SRR2016570	Qinchuan	Crossbreed	307674199	305879069	0.9942	10.4474	PRJNA283480	Weinan, Shaanxi, China
SRR2016573	SRR2016573	Qinchuan	Crossbreed	330183521	328599984	0.9952	11.3256	PRJNA283480	Weinan, Shaanxi, China
SRR2016574	SRR2016574	Qinchuan	Crossbreed	322226821	321662104	0.9982	11.1637	PRJNA283480	Weinan, Shaanxi, China
SRR2016575	SRR2016575	Qinchuan	Crossbreed	246328911	244790925	0.9938	8.464	PRJNA283480	Weinan, Shaanxi, China
SRR2016576	SRR2016576	Qinchuan	Crossbreed	322135825	320692275	0.9955	10.9279	PRJNA283480	Weinan, Shaanxi, China
SRR2016577	SRR2016577	Qinchuan	Crossbreed	313946283	310917203	0.9904	10.7216	PRJNA283480	Weinan, Shaanxi, China
SRR2016578	SRR2016578	Qinchuan	Crossbreed	318371807	316426417	0.9939	10.9152	PRJNA283480	Weinan, Shaanxi, China
SRR2016579	SRR2016579	Qinchuan	Crossbreed	299975265	297477421	0.9917	10.0919	PRJNA283480	Weinan, Shaanxi, China
SRR2016580	SRR2016580	Qinchuan	Crossbreed	315392920	311152867	0.9866	10.721	PRJNA283480	Weinan, Shaanxi, China
SRR2016582	SRR2016582	Qinchuan	Crossbreed	341485188	338373388	0.9909	11.3055	PRJNA283480	Weinan, Shaanxi, China
SRR2016583	SRR2016583	Qinchuan	Crossbreed	324631302	323948883	0.9979	11.2105	PRJNA283480	Weinan, Shaanxi, China
SRR2016584	SRR2016584	Qinchuan	Crossbreed	320821823	320191399	0.998	11.0919	PRJNA283480	Weinan, Shaanxi, China
SRR2016585	SRR2016585	Qinchuan	Crossbreed	340092341	338604430	0.9956	11.2567	PRJNA283480	Weinan, Shaanxi, China
SRR2016586	SRR2016586	Qinchuan	Crossbreed	332222433	331145764	0.9968	10.9881	PRJNA283480	Weinan, Shaanxi, China
SRR2016587	SRR2016587	Qinchuan	Crossbreed	328602239	324673918	0.988	10.9074	PRJNA283480	Weinan, Shaanxi, China
SRR2016588	SRR2016588	Qinchuan	Crossbreed	310376699	309853216	0.9983	10.5274	PRJNA283480	Weinan, Shaanxi, China
SRR2016589	SRR2016589	Qinchuan	Crossbreed	340240300	338600527	0.9952	11.2978	PRJNA283480	Weinan, Shaanxi, China
SRR2016590	SRR2016590	Qinchuan	Crossbreed	322240035	321000895	0.9962	11.0855	PRJNA283480	Weinan, Shaanxi, China
SRR2016591	SRR2016591	Qinchuan	Crossbreed	311288282	308624270	0.9914	10.4454	PRJNA283480	Weinan, Shaanxi, China
SRR2016592	SRR2016592	Qinchuan	Crossbreed	332697193	330788323	0.9943	11.2402	PRJNA283480	Weinan, Shaanxi, China
SRR2016593	SRR2016593	Qinchuan	Crossbreed	306419659	305158306	0.9959	10.4329	PRJNA283480	Weinan, Shaanxi, China
SRR2016594	SRR2016594	Qinchuan	Crossbreed	257708474	254976724	0.9894	8.7641	PRJNA283480	Weinan, Shaanxi, China
SRR2016595	SRR2016595	Qinchuan	Crossbreed	331748957	327794274	0.9881	11.3752	PRJNA283480	Weinan, Shaanxi, China
SRR2016596	SRR2016596	Qinchuan	Crossbreed	303896771	298789465	0.9832	9.9321	PRJNA283480	Weinan, Shaanxi, China
SRR2016597	SRR2016597	Qinchuan	Crossbreed	331940477	330477837	0.9956	11.2218	PRJNA283480	Weinan, Shaanxi, China
SRR2016598	SRR2016598	Qinchuan	Crossbreed	293182299	287632214	0.9811	9.7265	PRJNA283480	Weinan, Shaanxi, China
SRR2016599	SRR2016599	Qinchuan	Crossbreed	329953491	327325414	0.992	10.9016	PRJNA283480	Weinan, Shaanxi, China
SRR2016600	SRR2016600	Qinchuan	Crossbreed	282663199	277456761	0.9816	9.5348	PRJNA283480	Weinan, Shaanxi, China
SRR2016601	SRR2016601	Qinchuan	Crossbreed	335596541	332295167	0.9902	11.4973	PRJNA283480	Weinan, Shaanxi, China
SRR2016602	SRR2016602	Qinchuan	Crossbreed	329564103	327207594	0.9928	11.3421	PRJNA283480	Weinan, Shaanxi, China
SRR2016603	SRR2016603	Qinchuan	Crossbreed	302278811	299092182	0.9895	10.4303	PRJNA283480	Weinan, Shaanxi, China
SRR2016604	SRR2016604	Qinchuan	Crossbreed	313058661	308838681	0.9865	10.6796	PRJNA283480	Weinan, Shaanxi, China
SRR2016606	SRR2016606	Qinchuan	Crossbreed	327762205	325120046	0.9919	11.2215	PRJNA283480	Weinan, Shaanxi, China

## Sheet: Table S3
Table S3. Distribution of SNPs identified in cattle breeds within various genomic regions annotated by ANNOVAR. Only the breeds with a sample size larger than 5 were calculated in the table. Based on the results of population structure analysis, we regard Indian indicine and Chinese indicine cattle as two populations.
Sequence ontology class	Jiaxian Red	Qinchuan	Hereford	Angus	Simmental	Jersey	Mishima	Hanwoo	Indian indicine	Chinese indicine
downstream	157030	130994	56771	55490	66891	42443	28056	70289	132152	184315
exonic	188566	152631	71843	69753	84182	53795	34174	85741	152782	212989
exonic;splicing	51	43	29	29	29	18	13	35	37	55
intergenic	14681800	11980594	5199905	5044214	5974768	3876943	2373340	6148274	12669935	17653699
intronic	9363436	7635652	3216634	3096376	3699633	2345057	1484343	3829863	7861857	11188980
ncRNA_exonic	2406	1931	978	1011	1155	736	559	1185	2214	2713
ncRNA_exonic; splicing	1	0	0	0	0	0	0	0	0	0
ncRNA_intronic	20054	16390	6452	6517	7327	4228	3465	7156	17019	24369
ncRNA_splicing	2	4	2	2	2	1	1	2	5	3
splicing	608	498	289	255	308	209	133	288	519	677
upstream	143510	117227	53732	52849	63120	40002	26785	64644	118894	165381
upstream;downstream	5254	4338	1987	1892	2170	1451	994	2347	4080	6092
UTR3	176604	144355	61565	60134	72449	45274	28560	74178	142046	206320
UTR5	60956	48806	22033	21731	25848	16433	10383	25870	48225	69906
UTR5;UTR3	153	131	43	46	70	43	22	67	112	168
nonsynonymous	70165	56986	29635	28701	34807	22081	14228	34689	57101	76728
stopgain	670	537	275	277	352	230	154	350	623	742
stoploss	142	110	64	52	62	43	31	60	96	148
synonymous	112847	91024	39779	38733	46622	29729	18785	48196	90707	129987
unknown	4793	4017	2119	2019	2368	1730	989	2481	4292	5439
total	24800431	20233594	8692263	8410299	9997952	6426633	3990828	10309939	21149877	29715667

## Sheet: Table S4
Table S4. GO enrichment results for the genes containing specific nsSNPs > 5 in Jiaxian Red cattle.
Category	Term	Count	%	P value	Genes
GO:0002474	antigen processing and presentation of peptide antigen via MHC class I	5	0.868056	0.000151116	BOLA
GO:0007099	centriole replication	5	0.868056	0.000207838	CCP110, CDK5RAP2, CEP63, CENPJ, CEP152
GO:0000724	double-strand break repair via homologous recombination	8	1.38889	0.000269408	SLX4, MMS22L, ZFYVE26, TONSL, BRCA2, SPIDR, PALB2, RBBP8
GO:0000226	microtubule cytoskeleton organization	7	1.21528	0.00093352	MAP1S, MAP1A, CAMSAP2, PCNT, TACC3, PHLDB2, TACC2
GO:0007368	determination of left/right symmetry	6	1.04167	0.00102601	DNAAF3, CC2D2A, DNAH5, TBC1D32, RTTN, IFT140
GO:0042384	cilium assembly	9	1.5625	0.00131004	CEP295, PKHD1, LAMA5, STK36, PCNT, RAB17, ALMS1, CEP164, IFT140
GO:0035058	nonmotile primary cilium assembly	5	0.868056	0.00156793	CEP250, CEP126, CC2D2A, CENPJ, BBS10
GO:0045494	photoreceptor cell maintenance	5	0.868056	0.00378426	ADGRV1, CNGB1, BBS10, USH2A, CDH23
GO:0050953	sensory perception of light stimulus	3	0.520833	0.00708349	ADGRV1, USH2A, CDH23
GO:0007155	cell adhesion	10	1.73611	0.0161323	COL4A4, COL18A1, LAMA1, COL4A3, LAMA4, TNXB, TNC, COL15A1, ITGA4, GPNMB
GO:0045995	regulation of embryonic development	3	0.520833	0.0162607	LAMA1, LAMA4, LAMA5
GO:0007605	sensory perception of sound	7	1.21528	0.0164512	STRC, ADGRV1, ALMS1, OTOA, OTOGL, USH2A, CDH23
GO:0035082	axoneme assembly	3	0.520833	0.0200278	CCDC40, CC2D2A, SPEF2
GO:0042953	lipoprotein transport	3	0.520833	0.0200278	APOB, MIA3, CUBN
GO:0007156	homophilic cell adhesion via plasma membrane adhesion molecules	7	1.21528	0.0218466	FAT3, DSG3, FAT1, DSC2, PCDHA13, PCDHGA2, CDH23
GO:0044458	motile cilium assembly	3	0.520833	0.0241202	CCDC40, DNAAF3, CC2D2A
GO:0030155	regulation of cell adhesion	4	0.694444	0.0342992	LAMA1, LAMA4, LAMA5, PKD1
GO:0007018	microtubule-based movement	5	0.868056	0.0345986	DNAH9, DNAH17, CENPE, DYNC1H1, KIF26A
GO:0007507	heart development	7	1.21528	0.0359605	DNAAF3, CC2D2A, PKD1, PRKDC, DNAH5, TBC1D32, IFT140
GO:0090316	positive regulation of intracellular protein transport	3	0.520833	0.0381878	ICE1, PCNT, CEP290
GO:2001056	positive regulation of cysteine-type endopeptidase activity	2	0.347222	0.0443483	MEFV, NEK5
GO:0006898	receptor-mediated endocytosis	4	0.694444	0.0529358	CD163L1, CUBN, APOBR, PLA2R1
GO:0031297	replication fork processing	3	0.520833	0.0605668	MMS22L, TONSL, BOD1L1
GO:0010792	DNA double-strand break processing involved in repair via single-strand annealing	2	0.347222	0.0867358	SLX4, RBBP8
GO:0098535	de novo centriole assembly	2	0.347222	0.0867358	CEP63, CEP152
GO:2000042	negative regulation of double-strand break repair via homologous recombination	2	0.347222	0.0867358	HELB, POLQ
GO:0001578	microtubule bundle formation	3	0.520833	0.0931692	MAP1S, MTCL1, CDK5RAP2

## Sheet: Table S5
Table S5. GO enrichment results for the genes containing specific nsSNPs > 5 in Qinchuan cattle.
Category	Term	Count	%	P value	Genes
GO:0042384	cilium assembly	4	4.5977	0.00258387	CEP295, PKHD1, STK36, PCNT
GO:0003351	epithelial cilium movement	2	2.29885	0.0257497	STK36, SPAG17
GO:0010824	regulation of centrosome duplication	2	2.29885	0.0341883	CEP131, PKHD1
GO:0090316	positive regulation of intracellular protein transport	2	2.29885	0.0397745	CEP131, PCNT
GO:0003281	ventricular septum development	2	2.29885	0.0563446	HEG1, LRP2
GO:0043086	negative regulation of catalytic activity	2	2.29885	0.0672361	NES, ACACB
GO:0030199	collagen fibril organization	2	2.29885	0.0806782	TNXB, ACAN
GO:0000910	cytokinesis	2	2.29885	0.0833438	SON, BRCA2
GO:0007155	cell adhesion	3	3.44828	0.0891899	TNXB, ACAN, VCAN

## Sheet: Table S6
Table S6. A summary of genes from θπ in Jiaxian Red.
Chrom	Starting position	Ending position	θπ	Gene
21	33000001	33050000	4.49485	LOC112443150|LOC112443149
23	26100001	26150000	4.47011	LOC101903211
10	23120001	23170000	4.44835	LOC100336282
12	72420001	72470000	4.43491	LOC112449072
12	70800001	70850000	4.43464	LOC100336232
15	47220001	47270000	4.38523	OR52E6|OR52N2
12	72400001	72450000	4.37966	LOC112449072
26	50280001	50330000	4.35877	TCERG1L
12	72160001	72210000	4.3351	LOC100337108|LOC112449109
23	26120001	26170000	4.32442	LOC101903211
23	26140001	26190000	4.32442	LOC101903211
23	26160001	26210000	4.32442	LOC101903211
1	158020001	158070000	4.30389	GPX6|LOC527195|LOC112448270
21	32980001	33030000	4.2316	LOC112443150|LOC112443149
12	72740001	72790000	4.22898	LOC100337390
3	119340001	119390000	4.20633	LOC530175
12	70780001	70830000	4.18778	LOC523431|LOC100336232
12	72720001	72770000	4.15831	LOC100337390
23	21740001	21790000	4.13309	LOC613394|LOC781635
21	32960001	33010000	4.09142	LOC112443149
10	18880001	18930000	4.07771	MYO9A
12	72440001	72490000	4.0525	LOC112449072
24	62300001	62350000	3.96927	LOC101906312
26	50260001	50310000	3.95599	TCERG1L
12	69800001	69850000	3.95385	LOC104973089
3	54300001	54350000	3.95126	LOC112445995|GBP4
3	54280001	54330000	3.95126	LOC112445996|GBP4
10	18920001	18970000	3.93453	MYO9A
20	51200001	51250000	3.9325	CDH12
12	70000001	70050000	3.9229	LOC784305
12	72240001	72290000	3.91744	LOC112449109
10	93800001	93850000	3.90377	LOC112448582
6	20001	70000	3.9026	LOC788476
7	110180001	110230000	3.82938	WDR36
10	10020001	10070000	3.82502	DMGDH
28	16520001	16570000	3.7874	CDK1
17	70860001	70910000	3.76666	IGLL1
5	102860001	102910000	3.75262	LOC112446750|LOC112446749|WC1-8
7	17360001	17410000	3.73478	LOC100337044
12	72380001	72430000	3.72607	LOC112449072
10	18900001	18950000	3.72251	MYO9A
18	14680001	14730000	3.71808	MC1R|TCF25|TUBB3|DEF8
18	14700001	14750000	3.7093	MC1R|CENPBD1|TCF25|TUBB3|DEF8|LOC532875
18	14720001	14770000	3.69853	CENPBD1|DBNDD1|DEF8|LOC532875
11	26460001	26510000	3.69506	SLC10A6|PPM1B
1	8940001	8990000	3.68494	LOC526789
23	1	50000	3.6842	LOC112443721|LOC101906171
12	72260001	72310000	3.68283	LOC112449109
14	82360001	82410000	3.6783	SLC2A5
18	14740001	14790000	3.67804	CENPBD1|DBNDD1|LOC532875|GAS8
10	59100001	59150000	3.67304	CYP19A1
21	69840001	69890000	3.66613	LOC112443194
21	69820001	69870000	3.66484	LOC112443194
7	42900001	42950000	3.65393	LOC522560|LOC788709|LOC112447520|LOC787611
10	18940001	18990000	3.65292	MYO9A
14	82340001	82390000	3.61826	SLC2A5
6	1	50000	3.61484	LOC788476
7	100001	150000	3.60685	LOC101907627
26	50240001	50290000	3.60367	TCERG1L
12	87200001	87250000	3.59852	LOC112449111
14	82320001	82370000	3.59804	SLC2A5
1	157980001	158030000	3.58395	GPX5|GPX6
6	113020001	113070000	3.58383	LOC107132586|LOC532207
26	50340001	50390000	3.57615	TCERG1L
18	60200001	60250000	3.56622	LOC112442368|LOC101905616
3	119380001	119430000	3.56158	CSF2RA
12	71500001	71550000	3.5611	LOC107131218
18	14660001	14710000	3.55703	MC1R|SPIRE2|TCF25|TUBB3
9	39420001	39470000	3.55342	AMD1
4	7740001	7790000	3.54989	CLDN12|SUN3
10	93780001	93830000	3.53894	LOC112448582
12	86920001	86970000	3.53892	RASA3
10	59080001	59130000	3.52307	CYP19A1
14	1560001	1610000	3.51726	LOC112449566|LOC112441461
8	50840001	50890000	3.51639	TRPM6
10	18720001	18770000	3.51593	MYO9A
19	63440001	63490000	3.51045	LOC112442745
5	102840001	102890000	3.50995	LOC112446750|LOC112446749|WC1-8
18	14560001	14610000	3.5097	CDK10|SPATA2L|VPS9D1|SPATA33|ZNF276|FANCA
26	38300001	38350000	3.50657	RAB11FIP2
10	18840001	18890000	3.50556	MYO9A
1	158180001	158230000	3.50274	TXLNA
16	57000001	57050000	3.4946	TNR
10	59060001	59110000	3.49391	CYP19A1
5	69780001	69830000	3.49374	POLR3B
23	26080001	26130000	3.47949	LOC101903211
5	34460001	34510000	3.47571	ARID2
5	34440001	34490000	3.47056	ARID2
5	102880001	102930000	3.46419	LOC112446750|LOC112446749
7	110200001	110250000	3.46378	WDR36
23	580001	630000	3.46255	KHDRBS2
23	600001	650000	3.46047	KHDRBS2
13	43300001	43350000	3.45788	LOC112449294|LOC782061
18	14580001	14630000	3.45492	VPS9D1|ZNF276|FANCA
26	42420001	42470000	3.45379	DMBT1
7	80001	130000	3.45272	LOC112447312|LOC101907627
21	58940001	58990000	3.44592	SERPINA6
23	16560001	16610000	3.44387	CNPY3|GNMT|LOC112443696
5	69800001	69850000	3.44372	POLR3B
18	63120001	63170000	3.44015	LOC112441494
9	39400001	39450000	3.42738	AMD1
7	17340001	17390000	3.42728	LOC100337044
10	59120001	59170000	3.42668	CYP19A1
8	111980001	112030000	3.42555	MYT1L
10	18740001	18790000	3.42539	MYO9A
5	69940001	69990000	3.42041	RFX4
21	58960001	59010000	3.41696	SERPINA6
26	38280001	38330000	3.41423	RAB11FIP2
8	7280001	7330000	3.41047	LOC112447767|ADAM21
15	51380001	51430000	3.40446	LOC407145|LOC100336836|LOC112441549|ART1|LOC112441636
15	51460001	51510000	3.39228	LOC407148|LOC112441637|LOC507756
9	39320001	39370000	3.38033	RPF2|GTF3C6
13	57680001	57730000	3.3771	STX16|NPEPL1
10	59140001	59190000	3.3735	CYP19A1
23	30200001	30250000	3.37191	LOC112443761|LOC112441537
5	69760001	69810000	3.36678	POLR3B
10	18760001	18810000	3.36554	MYO9A
12	72700001	72750000	3.36547	LOC100337390
29	20240001	20290000	3.3649	LUZP2
5	34420001	34470000	3.35962	ARID2
5	69720001	69770000	3.35886	POLR3B
26	38260001	38310000	3.35524	RAB11FIP2
10	23100001	23150000	3.35521	LOC100336282
12	87180001	87230000	3.35509	LOC112449111
14	40001	90000	3.35488	LOC112449588
9	33360001	33410000	3.35313	ROS1
9	33320001	33370000	3.34814	DCBLD1|ROS1
10	58880001	58930000	3.34583	DMXL2
3	9040001	9090000	3.34218	CD84
9	39340001	39390000	3.33843	RPF2|GTF3C6
9	39300001	39350000	3.33724	RPF2
5	34480001	34530000	3.33721	ARID2
10	10000001	10050000	3.33649	ARSB
9	39380001	39430000	3.33406	AMD1
18	14540001	14590000	3.33303	CHMP1A|CDK10|SPATA2L|VPS9D1|DPEP1|SPATA33
19	27520001	27570000	3.33093	TMEM88|NAA38|CYB5D1|DNAH2|KDM6B
16	44360001	44410000	3.33055	LOC107131287
17	62200001	62250000	3.32822	ADAM1A|LOC112442048|LOC112442047
19	57780001	57830000	3.32738	SDK2
18	21720001	21770000	3.32687	CHD9
5	69820001	69870000	3.32281	POLR3B
11	82980001	83030000	3.32044	LOC112441484|NBAS
3	21420001	21470000	3.31704	LOC789231|PEX11B|LIX1L|RBM8A|ITGA10
15	84740001	84790000	3.31661	LOC112441561
18	14640001	14690000	3.31481	FANCA|SPIRE2|TCF25
10	58920001	58970000	3.31223	GLDN
18	14600001	14650000	3.31166	ZNF276|FANCA
10	18960001	19010000	3.31134	MYO9A
5	69740001	69790000	3.31104	POLR3B
15	84580001	84630000	3.31036	LOC100299117
3	9160001	9210000	3.3102	SLAMF6
6	80001	130000	3.30882	APELA
10	58900001	58950000	3.30868	DMXL2|GLDN
29	27420001	27470000	3.30726	LOC787694
7	49740001	49790000	3.30628	FAM53C|KDM3B
18	63320001	63370000	3.30513	LOC107131473|LOC107131476|TARM1
5	69960001	70010000	3.30377	RFX4
15	84600001	84650000	3.30153	LOC100299117
3	9000001	9050000	3.30115	SLAMF1
13	57660001	57710000	3.30017	STX16|NPEPL1
9	33340001	33390000	3.29677	ROS1
13	57700001	57750000	3.29601	STX16
26	51980001	52030000	3.29377	PWWP2B
3	21400001	21450000	3.29342	POLR3GL|ANKRD34A|LIX1L|RBM8A
5	69920001	69970000	3.29205	RFX4
18	21700001	21750000	3.28969	CHD9
3	8980001	9030000	3.28773	SLAMF1
24	46580001	46630000	3.28728	PIAS2
16	38980001	39030000	3.28581	PRRC2C
3	21440001	21490000	3.28557	LOC789231|PEX11B|LIX1L|RBM8A|ITGA10|ANKRD35
13	43440001	43490000	3.28428	LOC112441538|LOC785762|LOC112449293
24	46560001	46610000	3.28403	PIAS2
20	41200001	41250000	3.28289	ZFR
20	51180001	51230000	3.28037	CDH12
5	34320001	34370000	3.27757	ARID2
5	34340001	34390000	3.27652	ARID2
18	35340001	35390000	3.27623	THAP11|NRN1L|CENPT|NUTF2|EDC4|PSKH1
10	58860001	58910000	3.27615	DMXL2
11	74860001	74910000	3.27543	ITSN2
5	34360001	34410000	3.27522	ARID2
9	39440001	39490000	3.27376	AMD1|CDK19
11	26440001	26490000	3.27353	SLC10A6|PPM1B
5	34400001	34450000	3.27106	ARID2
13	57720001	57770000	3.26809	STX16
17	8460001	8510000	3.26747	IQCM
17	71140001	71190000	3.26699	LOC100297192
4	114220001	114270000	3.26695	PRKAG2
20	41240001	41290000	3.26611	ZFR
16	39000001	39050000	3.26474	PRRC2C
5	70060001	70110000	3.26236	RIC8B
10	58700001	58750000	3.26224	DMXL2
7	49720001	49770000	3.26036	SLBP2|CDC25C|FAM53C|KDM3B
26	50420001	50470000	3.25986	TCERG1L
26	15180001	15230000	3.25982	SLC25A6|LOC112444532|ASMTL
4	76740001	76790000	3.25926	ZMIZ2|LOC112446406|OGDH
4	94320001	94370000	3.25905	MARK4|COPG2
18	65800001	65850000	3.25794	LOC101903649|LOC101903385
12	72360001	72410000	3.25762	LOC112449072
10	59980001	60030000	3.25722	HDC|SLC27A2
21	58980001	59030000	3.25688	SERPINA6
15	84640001	84690000	3.25583	LOC617614
11	74920001	74970000	3.25464	FAM228A|ITSN2|FAM228B
5	69980001	70030000	3.25443	RFX4
5	70040001	70090000	3.25418	RFX4|RIC8B
13	43320001	43370000	3.25357	LOC112449294|LOC782061
9	39260001	39310000	3.25333	SLC16A10
11	74880001	74930000	3.25296	ITSN2
15	47240001	47290000	3.25244	OR52N2
3	9060001	9110000	3.25203	CD84
3	52520001	52570000	3.2502	BARHL2
7	49760001	49810000	3.25017	REEP2|KDM3B
28	12380001	12430000	3.24873	CHRM3
1	97980001	98030000	3.24674	MECOM
9	39460001	39510000	3.24534	CDK19
10	37120001	37170000	3.24476	MGA
20	41220001	41270000	3.24462	ZFR
9	39280001	39330000	3.24441	RPF2|SLC16A10
18	21660001	21710000	3.24419	CHD9
8	4460001	4510000	3.24383	GALNTL6
18	35400001	35450000	3.24283	PSMB10|LCAT|SLC12A4|PSKH1
5	69700001	69750000	3.24148	TCP11L2|POLR3B
9	39360001	39410000	3.24098	RPF2|GTF3C6
13	57640001	57690000	3.24023	NPEPL1
3	8560001	8610000	3.23968	LOC100336682|ITLN2
18	21640001	21690000	3.23896	CHD9
10	23180001	23230000	3.23714	LOC100336282
5	34240001	34290000	3.23496	SCAF11
5	34260001	34310000	3.23295	SCAF11|ARID2
4	68900001	68950000	3.23257	HOXA5|HOXA4|HOXA2|HOXA1|HOXA3
19	57800001	57850000	3.23219	SDK2
16	44380001	44430000	3.23206	LOC107131287
5	34220001	34270000	3.23127	SCAF11
8	7300001	7350000	3.23032	ADAM21
10	58840001	58890000	3.22976	DMXL2
5	70120001	70170000	3.22781	RIC8B
18	35320001	35370000	3.22735	TSNAXIP1|THAP11|RANBP10|CENPT|NUTF2
3	21320001	21370000	3.22681	HJV
16	39800001	39850000	3.2266	DNM3
5	69840001	69890000	3.22578	RFX4
28	2400001	2450000	3.22558	PGBD5
12	70020001	70070000	3.22527	LOC784305
5	70000001	70050000	3.22422	RFX4
5	70020001	70070000	3.22421	RFX4|RIC8B
16	39760001	39810000	3.22369	DNM3
11	74900001	74950000	3.22345	FAM228A|ITSN2|FAM228B
15	84140001	84190000	3.22335	OR4A15
23	31260001	31310000	3.22097	PRSS16
6	67080001	67130000	3.22084	SLAIN2
5	70080001	70130000	3.22029	RIC8B
5	34380001	34430000	3.21919	ARID2
10	58680001	58730000	3.2174	SCG3
16	39780001	39830000	3.21681	DNM3
9	39200001	39250000	3.21634	SLC16A10
16	39820001	39870000	3.21599	DNM3
7	44440001	44490000	3.21459	GDF9|UQCRQ|LEAP2|AFF4
17	71120001	71170000	3.21458	LOC112442062|LOC100847119|IGLL1
18	21600001	21650000	3.21452	CHD9
10	58660001	58710000	3.21415	SCG3
10	58820001	58870000	3.2139	DMXL2
18	14620001	14670000	3.21372	FANCA|SPIRE2
16	36760001	36810000	3.2136	ATP1B1|NME7
6	67100001	67150000	3.21358	SLAIN2
3	8960001	9010000	3.21274	SLAMF1
16	38960001	39010000	3.21236	PRRC2C
23	21720001	21770000	3.21206	LOC100138976
5	70100001	70150000	3.21143	RIC8B
10	58940001	58990000	3.21138	GLDN
11	74940001	74990000	3.21033	PFN4|FAM228A|TP53I3|FAM228B
18	35620001	35670000	3.2098	PLA2G15|SLC7A6
12	87160001	87210000	3.20957	LOC112449111
10	58780001	58830000	3.20934	DMXL2
18	21680001	21730000	3.20929	CHD9
8	23160001	23210000	3.20704	LOC616977|IFNB3|LOC100848709|LOC112447877|LOC112447879|LOC112441480|LOC112447878
18	35380001	35430000	3.20595	NRN1L|EDC4|PSMB10|LCAT|SLC12A4|PSKH1
9	39240001	39290000	3.20588	SLC16A10
27	1100001	1150000	3.20393	DLGAP2
18	35360001	35410000	3.20361	NRN1L|NUTF2|EDC4|PSKH1
16	39020001	39070000	3.20292	PRRC2C
9	39540001	39590000	3.20265	CDK19
7	52700001	52750000	3.20169	RELL2|HDAC3|FCHSD1|ARAP3|DIAPH1
11	68240001	68290000	3.20115	SNRNP27|MXD1
10	59940001	59990000	3.20062	HDC|GABPB1
3	32220001	32270000	3.19936	DENND2D|CEPT1
7	49700001	49750000	3.19796	SLBP2|CDC25C|FAM53C|KDM3B
9	38880001	38930000	3.19689	LOC784866
18	35420001	35470000	3.19641	DPEP2|PSMB10|LCAT|SLC12A4|DPEP3|DUS2
7	43560001	43610000	3.19639	GPX4|ABCA7|ARHGAP45|POLR2E|SBNO2
10	58800001	58850000	3.19556	DMXL2
16	36740001	36790000	3.1953	ATP1B1|NME7
16	21740001	21790000	3.19466	RRP15
12	87140001	87190000	3.19404	LOC112449111
7	45800001	45850000	3.19323	TCF7|SKP1|PPP2CA
26	23120001	23170000	3.19315	SUFU
9	41540001	41590000	3.19302	FOXO3
18	35580001	35630000	3.19123	ESRP2|PLA2G15|NFATC3
7	50880001	50930000	3.19109	CXXC5
15	84120001	84170000	3.19048	OR4A15
20	51220001	51270000	3.1899	CDH12
7	49800001	49850000	3.18819	REEP2|EGR1|KDM3B
1	157960001	158010000	3.18815	GPX5|ZBED9
9	33460001	33510000	3.18785	VGLL2|ROS1
6	67060001	67110000	3.18766	SLAIN2
29	20260001	20310000	3.18711	LUZP2
20	14040001	14090000	3.1871	ADAMTS6
7	49560001	49610000	3.18675	LOC101902951|NME5|BRD8
7	49780001	49830000	3.18625	REEP2|EGR1|KDM3B
9	38900001	38950000	3.18583	LOC784866|REV3L
18	35560001	35610000	3.18557	ESRP2|NFATC3
6	67040001	67090000	3.18494	SLAIN2
28	13800001	13850000	3.1848	FXYD4|HNRNPF
9	33060001	33110000	3.18476	NUS1
18	35540001	35590000	3.18427	NFATC3
16	39840001	39890000	3.18405	DNM3
7	45820001	45870000	3.18404	PPP2CA
2	121320001	121370000	3.18281	CCDC28B
9	39480001	39530000	3.18204	CDK19
10	58640001	58690000	3.18197	LYSMD2|SCG3
18	21620001	21670000	3.18158	CHD9
16	39740001	39790000	3.18105	DNM3
5	69860001	69910000	3.18034	RFX4
13	57620001	57670000	3.18006	NPEPL1
9	33200001	33250000	3.17871	GOPC|DCBLD1
16	39860001	39910000	3.17814	DNM3
26	38240001	38290000	3.17799	RAB11FIP2
10	58480001	58530000	3.17773	TMOD3
10	59720001	59770000	3.17709	TRPM7|USP50
13	60540001	60590000	3.1765	TBC1D20|CSNK2A1
18	21740001	21790000	3.17639	CHD9
8	61260001	61310000	3.17621	ZCCHC7
7	45780001	45830000	3.17587	TCF7|SKP1
13	57480001	57530000	3.17524	GNAS|LOC101909083|LOC112449315
10	59960001	60010000	3.17476	HDC|GABPB1
29	8500001	8550000	3.17472	TMEM135
7	51680001	51730000	3.17457	EIF4EBP3|SRA1|ANKHD1
24	46540001	46590000	3.17424	PIAS2
21	61680001	61730000	3.17412	VRK1
3	21460001	21510000	3.17361	ITGA10|PIAS3|ANKRD35
7	49580001	49630000	3.17259	LOC101902951|KIF20A|NME5|BRD8|CDC23
18	35660001	35710000	3.17112	SLC7A6OS|PRMT7|SLC7A6
7	18740001	18790000	3.17041	LOC112447361
21	61660001	61710000	3.1701	VRK1
2	88440001	88490000	3.17006	C2H2orf69|FTCDNL1
11	74840001	74890000	3.17002	ITSN2
15	51440001	51490000	3.17001	LOC618664|LOC407148
10	58500001	58550000	3.16942	TMOD3
9	39520001	39570000	3.16924	CDK19
18	35600001	35650000	3.16924	ESRP2|PLA2G15|NFATC3|SLC7A6
10	59700001	59750000	3.16914	TRPM7
17	56940001	56990000	3.16861	TAOK3
20	14020001	14070000	3.16752	CENPK|ADAMTS6
16	44940001	44990000	3.16709	RERE
28	12360001	12410000	3.16642	CHRM3
11	95100001	95150000	3.16548	LHX2
3	101000001	101050000	3.16501	LOC112446022|UROD|HECTD3|ZSWIM5
5	44280001	44330000	3.16487	LOC617219
5	28280001	28330000	3.16477	SLC4A8
16	7020001	7070000	3.16474	LOC112441816
5	34500001	34550000	3.16464	ARID2
18	35640001	35690000	3.16379	SLC7A6OS|PRMT7|SLC7A6
19	36860001	36910000	3.16317	FAM117A
9	38920001	38970000	3.16271	LOC784866|REV3L
16	44960001	45010000	3.1616	RERE
10	59920001	59970000	3.16158	GABPB1
17	69660001	69710000	3.16155	OSBP2
18	35440001	35490000	3.1609	DPEP2|DPEP2NB|DDX28|SLC12A4|DPEP3|DUS2
9	33480001	33530000	3.16073	VGLL2|ROS1
7	43540001	43590000	3.16068	CNN2|GPX4|ABCA7|ARHGAP45|POLR2E
7	45840001	45890000	3.15977	PPP2CA
17	70680001	70730000	3.15913	LOC112441499
9	33080001	33130000	3.15893	NUS1
29	5480001	5530000	3.15839	LOC100337032
13	83440001	83490000	3.15822	LOC100298309
10	60000001	60050000	3.15772	HDC|SLC27A2
3	52040001	52090000	3.15698	HFM1
16	44760001	44810000	3.15675	RERE
13	57500001	57550000	3.15661	GNAS|LOC101909083|LOC112449315
7	52720001	52770000	3.15608	RELL2|HDAC3|FCHSD1|ARAP3
7	34600001	34650000	3.15554	DMXL1|TNFAIP8
7	49880001	49930000	3.15534	ETF1|HSPA9|CTNNA1
7	49820001	49870000	3.15468	EGR1|ETF1
5	57180001	57230000	3.15431	ZC3H10|ESYT1|PA2G4|ERBB3
17	73120001	73170000	3.15424	DGCR6L|LOC101903252|PRODH
19	22200001	22250000	3.15394	VPS53
7	51660001	51710000	3.15367	ANKHD1
13	60700001	60750000	3.15312	ZCCHC3|C13H20orf96
11	74480001	74530000	3.15295	NCOA1
24	46520001	46570000	3.15274	PIAS2
12	20280001	20330000	3.15257	DLEU7
9	24900001	24950000	3.15251	CENPW
7	110160001	110210000	3.15208	WDR36
17	56960001	57010000	3.15199	TAOK3
20	41260001	41310000	3.15145	ZFR
2	88460001	88510000	3.15139	C2H2orf69|TYW5|FTCDNL1
3	54220001	54270000	3.15133	GBP4
7	45760001	45810000	3.15122	TCF7|SKP1
9	39220001	39270000	3.15064	SLC16A10
8	38220001	38270000	3.15031	GLDC
15	79100001	79150000	3.15016	LOC519317|LOC782841|LOC528502|LOC782913
18	35480001	35530000	3.14968	DUS2|NFATC3
28	13780001	13830000	3.1492	FXYD4|HNRNPF
9	104100001	104150000	3.14838	PDCD2|TBP
7	52740001	52790000	3.14772	FCHSD1|ARAP3
5	34300001	34350000	3.14746	SCAF11|ARID2
7	43860001	43910000	3.14688	C7H19orf25|REEP6|APC2|PCSK4
1	136880001	136930000	3.14677	UBA5|ACAD11
4	68840001	68890000	3.14631	HOXA11|HOXA10|HOXA7|HOXA13|HOXA9
10	59680001	59730000	3.1461	TRPM7
17	56980001	57030000	3.14593	TAOK3
22	10340001	10390000	3.14488	LRRFIP2
16	44820001	44870000	3.14478	RERE
18	35780001	35830000	3.14465	SMPD3
4	68880001	68930000	3.14389	HOXA7|HOXA5|HOXA4|HOXA9|HOXA6|HOXA3
13	57460001	57510000	3.14325	GNAS|LOC101909083|LOC112449315
22	31720001	31770000	3.14316	MITF
23	16580001	16630000	3.14313	LOC112443696|PEX6|PPP2R5D
7	93040001	93090000	3.14251	NR2F1|FAM172A
18	34600001	34650000	3.14189	RRAD|CES2|LOC112442294|CDH16|FAM96B
5	42920001	42970000	3.14169	PTPRB
7	49840001	49890000	3.14136	ETF1
19	22220001	22270000	3.14122	RFLNB|VPS53
1	77520001	77570000	3.14093	TP63
21	59000001	59050000	3.14041	SERPINA6
4	76760001	76810000	3.14009	LOC112446406|OGDH
4	68860001	68910000	3.13973	HOXA11|HOXA10|HOXA7|HOXA5|HOXA9|HOXA6|HOXA3
4	47960001	48010000	3.13923	PIK3CG
18	35260001	35310000	3.13922	RANBP10|GFOD2
18	35500001	35550000	3.13913	DUS2|NFATC3
24	46600001	46650000	3.13896	PIAS2
9	38940001	38990000	3.13884	REV3L
10	58320001	58370000	3.13878	MAPK6
6	63300001	63350000	3.13856	GNPDA2|GUF1
8	75360001	75410000	3.13817	UBAP2
7	51260001	51310000	3.13816	PURA
16	44840001	44890000	3.13814	RERE
26	15200001	15250000	3.13784	LOC112444532|LGI1
10	85520001	85570000	3.13781	LIN52
5	102820001	102870000	3.13764	WC1-8
5	79840001	79890000	3.13729	TMTC1
26	18220001	18270000	3.13694	LCOR
3	50200001	50250000	3.13662	CCDC18
7	43360001	43410000	3.13646	AZU1|PRTN3|PTBP1|PLPPR3
5	46480001	46530000	3.13583	CAND1
4	76100001	76150000	3.13465	IGFBP1|IGFBP3|LOC112446404
18	14260001	14310000	3.13452	SLC22A31|CDH15
7	50800001	50850000	3.13441	UBE2D2
5	34200001	34250000	3.13399	SCAF11
11	74820001	74870000	3.13365	ITSN2
7	43380001	43430000	3.13336	AZU1|PRTN3|ELANE|CFD|MED16|PLPPR3
20	35460001	35510000	3.13329	RICTOR|OSMR
2	52980001	53030000	3.133	ARHGAP15
16	44920001	44970000	3.1329	RERE
7	52680001	52730000	3.13279	HDAC3|DIAPH1
7	50660001	50710000	3.13264	MZB1|PROB1|SLC23A1|SPATA24|DNAJC18
26	14960001	15010000	3.13239	FRA10AC1|PDE6C
1	2840001	2890000	3.132	SYNJ1
10	60960001	61010000	3.1318	GALK2
21	33380001	33430000	3.13177	SIN3A
16	39040001	39090000	3.13156	PRRC2C
4	94300001	94350000	3.13139	MARK4|COPG2
7	49600001	49650000	3.13135	KIF20A|BRD8|CDC23
7	43580001	43630000	3.13111	GPX4|POLR2E|SBNO2
19	27500001	27550000	3.13104	TMEM88|NAA38|CYB5D1|DNAH2|KDM6B
18	14760001	14810000	3.13088	DBNDD1|LOC532875|GAS8|LOC100296324
13	60440001	60490000	3.13029	TCF15
12	71100001	71150000	3.13007	LOC522174
13	60680001	60730000	3.12985	SOX12|ZCCHC3|C13H20orf96
9	41520001	41570000	3.12969	FOXO3
18	35520001	35570000	3.12936	NFATC3
4	68820001	68870000	3.12884	HOXA11|HOXA10|HOXA13|LOC112446393
7	51280001	51330000	3.12833	PURA|IGIP
8	103940001	103990000	3.12778	TNFSF15
17	62220001	62270000	3.12731	ADAM1A|LOC112442048|LOC112442049|MAPKAPK5
1	158040001	158090000	3.12728	LOC527195|LOC112448270|ZSCAN23
8	38120001	38170000	3.12712	KDM4C
26	14980001	15030000	3.12656	FRA10AC1
8	75380001	75430000	3.1263	UBAP2
17	56920001	56970000	3.12602	TAOK3
9	39500001	39550000	3.12593	CDK19
3	52020001	52070000	3.12591	HFM1
29	50980001	51030000	3.12591	IFITM3|LOC112444847
26	22940001	22990000	3.12589	GBF1
21	33400001	33450000	3.12563	SIN3A
18	14520001	14570000	3.12543	CHMP1A|CDK10|DPEP1|SPATA33
19	39840001	39890000	3.12535	FBXL20|CDK12|MED1
10	10340001	10390000	3.1253	JMY
5	57200001	57250000	3.12518	ZC3H10|PA2G4|ERBB3
5	69900001	69950000	3.12514	RFX4
14	12620001	12670000	3.12496	MYC
7	70620001	70670000	3.1249	EBF1
7	49860001	49910000	3.12475	ETF1|HSPA9|CTNNA1
7	49540001	49590000	3.12458	LOC101902951|NME5
18	21980001	22030000	3.12404	RPGRIP1L
9	63800001	63850000	3.12331	SYNCRIP
24	62280001	62330000	3.12274	LOC101906312
18	34840001	34890000	3.12268	TMEM208|LOC525426|SLC9A5|FHOD1
1	2820001	2870000	3.12201	SYNJ1
11	44640001	44690000	3.122	CCDC138|RANBP2
13	22720001	22770000	3.12199	SKIDA1|MLLT10
10	60940001	60990000	3.12158	GALK2
13	60520001	60570000	3.1213	CSNK2A1
5	33840001	33890000	3.12121	LOC112446800|SLC38A2
10	58460001	58510000	3.12031	TMOD3
16	27540001	27590000	3.11985	CNIH4|WDR26
12	87120001	87170000	3.11969	LOC104970178
2	119400001	119450000	3.11954	PTMA|PDE6D
13	60500001	60550000	3.11936	CSNK2A1
15	73900001	73950000	3.11929	HSD17B12
7	43340001	43390000	3.11928	PTBP1|PLPPR3
12	21460001	21510000	3.11884	NEK5
7	49680001	49730000	3.11859	GFRA3|CDC25C
7	93020001	93070000	3.11823	NR2F1
8	38200001	38250000	3.11819	GLDC
10	58360001	58410000	3.11799	MAPK6|LEO1
9	41940001	41990000	3.11786	NR2E1
10	37140001	37190000	3.11725	MAPKBP1|MGA
11	74620001	74670000	3.11724	NCOA1
2	85940001	85990000	3.11719	SF3B1
8	111960001	112010000	3.11674	MYT1L
17	29360001	29410000	3.11673	LOC101903064
19	27080001	27130000	3.11668	NLGN2|SPEM2|LOC112442746|TMEM102|TMEM256|SPEM1|FGF11|CHRNB1
11	95120001	95170000	3.1163	LHX2
17	52220001	52270000	3.11622	KMT5A|SBNO1
3	8940001	8990000	3.11597	SLAMF1
6	67120001	67170000	3.1154	SLC10A4|SLAIN2
7	44460001	44510000	3.11528	AFF4
9	41700001	41750000	3.1146	AFG1L
3	50180001	50230000	3.1145	CCDC18
5	34280001	34330000	3.1145	SCAF11|ARID2
9	33500001	33550000	3.11387	VGLL2
25	34960001	35010000	3.11385	CUX1
7	43520001	43570000	3.11333	TMEM259|CNN2|ABCA7|ARHGAP45|GRIN3B
16	50980001	51030000	3.11322	MMP23|SLC35E2|MIB2|CDK11B
3	9420001	9470000	3.11292	PEA15|DCAF8
16	27560001	27610000	3.11292	WDR26
2	88480001	88530000	3.11273	C2H2orf69|TYW5|MAIP1|FTCDNL1
14	39820001	39870000	3.11236	ZFHX4|LOC104974057
5	70140001	70190000	3.1121	RIC8B
10	10320001	10370000	3.11198	JMY
13	61640001	61690000	3.11176	TM9SF4|PLAGL2
3	32720001	32770000	3.11102	KCNA3
16	44600001	44650000	3.11093	RERE
16	44800001	44850000	3.11061	RERE
3	9440001	9490000	3.11055	CASQ1|PEA15|ATP1A4|DCAF8
5	9320001	9370000	3.10974	PPP1R12A
8	7260001	7310000	3.10959	LOC112447767|LOC782699
5	9280001	9330000	3.10937	PPP1R12A
7	49280001	49330000	3.10933	LOC104969184
27	1080001	1130000	3.10931	DLGAP2
7	43440001	43490000	3.10923	R3HDM4|KISS1R|ARID3A
19	48760001	48810000	3.10912	SMURF2
16	44780001	44830000	3.1091	RERE
4	68920001	68970000	3.10883	HOXA2|HOXA1|HOXA3
10	58520001	58570000	3.10843	TMOD3|TMOD2
3	84200001	84250000	3.10832	NFIA
11	68220001	68270000	3.10825	SNRNP27|GMCL1|MXD1
18	34820001	34870000	3.10805	EXOC3L1|ELMO3|TMEM208|KIAA0895L|E2F4|LOC525426|FHOD1
7	50820001	50870000	3.10789	UBE2D2|CXXC5
1	71640001	71690000	3.10788	DLG1
22	29820001	29870000	3.10757	PROK2
7	43420001	43470000	3.10701	R3HDM4|KISS1R|MED16|ARID3A
8	75340001	75390000	3.10695	UBAP2
6	70920001	70970000	3.10691	CLOCK
3	32240001	32290000	3.10671	DRAM2|CEPT1
17	57000001	57050000	3.10644	TAOK3
19	22180001	22230000	3.10637	VPS53
24	34600001	34650000	3.10632	SNRPD1|ESCO1
5	33860001	33910000	3.10587	SLC38A2
11	74800001	74850000	3.10571	ITSN2
7	43880001	43930000	3.10546	C7H19orf25|REEP6|ADAMTSL5|PCSK4
9	39000001	39050000	3.10524	REV3L
2	53040001	53090000	3.10498	ARHGAP15
20	14060001	14110000	3.10472	ADAMTS6
9	39180001	39230000	3.10472	SLC16A10
7	43400001	43450000	3.10436	PRTN3|ELANE|R3HDM4|CFD|MED16
18	34940001	34990000	3.10402	LRRC36
10	85500001	85550000	3.10391	LIN52
1	158060001	158110000	3.10385	LOC527195|ZSCAN23
19	27360001	27410000	3.10377	ATP1B2|EFNB3|TP53|WRAP53
6	70900001	70950000	3.10369	CLOCK
18	34920001	34970000	3.10365	KCTD19|LRRC36
10	23140001	23190000	3.10359	LOC100336282
7	70600001	70650000	3.10337	EBF1
17	67720001	67770000	3.10322	TTC28
10	58620001	58670000	3.10314	LYSMD2|SCG3
7	44480001	44530000	3.10291	AFF4
10	10040001	10090000	3.10279	DMGDH
16	44740001	44790000	3.10254	RERE
9	38960001	39010000	3.10224	REV3L
3	84400001	84450000	3.10197	NFIA
9	33100001	33150000	3.10195	NUS1
1	157940001	157990000	3.10193	ZBED9
8	38400001	38450000	3.10169	TPD52L3
18	34960001	35010000	3.10161	TPPP3|LRRC36
7	46120001	46170000	3.10144	SAR1B
7	50920001	50970000	3.10126	PSD2
5	30760001	30810000	3.10111	KMT2D|PRKAG1
16	460001	510000	3.10102	OR5L1
20	41180001	41230000	3.10102	ZFR
8	75280001	75330000	3.10023	UBE2R2
8	86440001	86490000	3.10017	NFIL3
19	27020001	27070000	3.1001	GPS2|KCTD11|TMEM95|EIF5A|NEURL4|ACAP1|TNK1
7	50640001	50690000	3.10008	MZB1|PROB1|PAIP2|SLC23A1|SPATA24|DNAJC18
7	50780001	50830000	3.09985	UBE2D2
18	9300001	9350000	3.09944	CDH13
10	85400001	85450000	3.09898	BBOF1|ALDH6A1|LIN52
8	75300001	75350000	3.09883	UBE2R2|UBAP2
18	21580001	21630000	3.09879	CHD9
2	90540001	90590000	3.09869	FZD7
17	52900001	52950000	3.0983	KNTC1|RSRC2|ZCCHC8
17	56880001	56930000	3.09811	TAOK3
2	88420001	88470000	3.0981	FTCDNL1
4	114200001	114250000	3.09803	PRKAG2
26	22960001	23010000	3.09797	GBF1
16	8900001	8950000	3.0979	LOC789494
22	10360001	10410000	3.09787	LRRFIP2
2	53020001	53070000	3.09773	ARHGAP15
15	53580001	53630000	3.09768	P4HA3|PPME1
16	36720001	36770000	3.09722	ATP1B1
8	75320001	75370000	3.097	UBE2R2|UBAP2
19	27400001	27450000	3.09691	EFNB3|DNAH2|WRAP53
11	74780001	74830000	3.09673	ITSN2
6	66560001	66610000	3.09641	NFXL1|CORIN
17	29420001	29470000	3.09619	PGRMC2
13	69740001	69790000	3.096	TOP1
14	20300001	20350000	3.09596	SNTG1
7	51300001	51350000	3.09595	PURA|IGIP
13	58760001	58810000	3.09588	RBM38|RAE1
18	35460001	35510000	3.09539	DPEP2|DPEP2NB|DDX28|DUS2
5	79860001	79910000	3.09537	TMTC1
15	84360001	84410000	3.09528	LOC788572
13	62180001	62230000	3.09475	MAPRE1|EFCAB8
8	59240001	59290000	3.09467	DNAJB5|PHF24
1	71540001	71590000	3.09454	DLG1
13	61900001	61950000	3.09389	NOL4L
9	24920001	24970000	3.09362	CENPW
1	71520001	71570000	3.09357	DLG1
12	25940001	25990000	3.09337	MAB21L1|NBEA
7	49300001	49350000	3.09315	LOC104969184|MYOT
12	69780001	69830000	3.09309	LOC104973089
3	50300001	50350000	3.09272	TMED5|MTF2
12	25960001	26010000	3.09229	MAB21L1|NBEA
1	71600001	71650000	3.09215	DLG1
3	100980001	101030000	3.092	LOC112446022|ZSWIM5
1	71580001	71630000	3.09184	DLG1
19	27300001	27350000	3.09183	EIF4A1|MPDU1|SOX15|SHBG|SENP3|CD68|FXR2|SAT2
8	38140001	38190000	3.09182	KDM4C
17	52880001	52930000	3.09126	KNTC1|RSRC2
1	133080001	133130000	3.09104	MSL2|PPP2R3A
9	18580001	18630000	3.09081	PHIP
1	106640001	106690000	3.09058	PPM1L
11	30160001	30210000	3.0905	FBXO11
5	9340001	9390000	3.09033	PPP1R12A
23	31240001	31290000	3.09031	POM121L2
23	30180001	30230000	3.09014	LOC112443761
13	62200001	62250000	3.0901	MAPRE1|EFCAB8
16	80980001	81030000	3.09008	LOC100297820
13	61880001	61930000	3.08995	NOL4L
13	61960001	62010000	3.08988	NOL4L
19	36880001	36930000	3.08983	SLC35B1|FAM117A
4	94280001	94330000	3.08923	MARK4|COPG2
5	28300001	28350000	3.08915	SLC4A8
16	28540001	28590000	3.08907	ENAH
1	71560001	71610000	3.08898	DLG1
16	43280001	43330000	3.08874	KIF1B
10	37100001	37150000	3.08872	MGA
18	35300001	35350000	3.08834	TSNAXIP1|THAP11|RANBP10|CENPT
9	18600001	18650000	3.08816	PHIP
9	33180001	33230000	3.08788	GOPC|NEPN
5	30740001	30790000	3.08786	RHEBL1|KMT2D
18	35680001	35730000	3.08782	SLC7A6OS|PRMT7|SMPD3
13	61980001	62030000	3.08781	NOL4L
16	44620001	44670000	3.0878	RERE
1	107080001	107130000	3.08739	IFT80
10	21000001	21050000	3.08737	RNF31|EMC9|PSME1|FITM1|DCAF11|PSME2|PCK2
6	70860001	70910000	3.08729	TMEM165|CLOCK
13	58780001	58830000	3.08706	RAE1|SPO11
10	42800001	42850000	3.08662	NEMF
18	34860001	34910000	3.08656	PLEKHG4|SLC9A5|KCTD19|FHOD1
11	68260001	68310000	3.08652	ASPRV1|MXD1
11	30140001	30190000	3.08647	MSH6|FBXO11
11	74600001	74650000	3.08646	NCOA1
17	56900001	56950000	3.08613	TAOK3
5	58040001	58090000	3.08576	LOC782430
17	67760001	67810000	3.08567	TTC28
26	23000001	23050000	3.0856	FBXL15|NFKB2|PSD|CUEDC2
5	33880001	33930000	3.08555	SLC38A1
10	69760001	69810000	3.0853	NAA30
9	41560001	41610000	3.08484	FOXO3
4	76080001	76130000	3.08459	IGFBP3
13	58180001	58230000	3.08458	C13H20orf85
16	51000001	51050000	3.08452	MMP23|FNDC10|MIB2|CDK11B
7	43460001	43510000	3.08444	WDR18|ARID3A
22	49740001	49790000	3.08422	CISH|HEMK1
18	14240001	14290000	3.08398	SLC22A31|ACSF3|CDH15
3	9400001	9450000	3.08366	PEX19|DCAF8
7	102160001	102210000	3.08362	PPIP5K2
8	38180001	38230000	3.0835	GLDC
5	9360001	9410000	3.08345	PPP1R12A
20	26220001	26270000	3.08335	PELO|ITGA1
20	14140001	14190000	3.08318	ADAMTS6
17	52240001	52290000	3.08315	SBNO1
3	52500001	52550000	3.0831	BARHL2
20	35440001	35490000	3.08303	RICTOR
26	50360001	50410000	3.08301	TCERG1L
26	22980001	23030000	3.08289	NFKB2|PSD|GBF1
9	42480001	42530000	3.08271	SOBP
20	41340001	41390000	3.08269	MTMR12
7	43260001	43310000	3.08264	FGF22|FSTL3|PRSS57|RNF126|PALM
13	60260001	60310000	3.0826	FAM110A|SLC52A3
7	81700001	81750000	3.08255	SSBP2
24	43080001	43130000	3.08248	PSMG2|PTPN2
22	49980001	50030000	3.08239	TMEM115|CYB561D2|NPRL2|RASSF1|TUSC2|HYAL1|ZMYND10|HYAL2|CACNA2D2
2	53000001	53050000	3.0822	ARHGAP15
26	50180001	50230000	3.08201	LOC528422|TCERG1L
11	30180001	30230000	3.08197	FBXO11
10	80900001	80950000	3.08168	DCAF5
18	15080001	15130000	3.08115	MYLK3
2	94600001	94650000	3.0811	ZDBF2
9	12240001	12290000	3.08101	KCNQ5
17	29440001	29490000	3.08089	PGRMC2
3	95320001	95370000	3.08082	CDKN2C|FAF1
16	8880001	8930000	3.08036	LOC789494
9	18560001	18610000	3.08024	PHIP
2	43480001	43530000	3.08019	PRPF40A
13	23420001	23470000	3.08009	BMI1|COMMD3|SPAG6
16	8920001	8970000	3.07994	LOC789494
1	136860001	136910000	3.07993	UBA5|NPHP3|ACAD11
5	69880001	69930000	3.07963	RFX4
13	57520001	57570000	3.07956	GNAS|LOC112449315
8	103960001	104010000	3.0795	TNFSF15
5	99000001	99050000	3.07949	LOC101902742
10	42780001	42830000	3.07947	NEMF
2	52160001	52210000	3.07926	LOC101904069|LOC613677|ZEB2
3	50060001	50110000	3.07894	LOC112445988|DR1
9	38980001	39030000	3.07893	REV3L
24	43060001	43110000	3.07879	CEP76|PSMG2|PTPN2
8	38500001	38550000	3.07879	IL33
7	42880001	42930000	3.07861	LOC100300085|LOC112447517|LOC522560
19	31260001	31310000	3.07855	ARHGAP44
19	27540001	27590000	3.07849	TMEM88|NAA38|CYB5D1|CHD3|RNF227|KDM6B
8	38540001	38590000	3.07841	IL33
7	70580001	70630000	3.07821	EBF1
7	43500001	43550000	3.07798	WDR18|TMEM259|CNN2|ABCA7|GRIN3B
10	18820001	18870000	3.07772	MYO9A
22	56060001	56110000	3.07764	TMCC1
9	41920001	41970000	3.07762	NR2E1
8	38520001	38570000	3.07758	IL33
3	50160001	50210000	3.07709	CCDC18
7	50760001	50810000	3.07669	UBE2D2
16	50960001	51010000	3.07661	MMP23|NADK|SLC35E2|MIB2|CDK11B
4	94260001	94310000	3.07651	MEST|COPG2
13	58740001	58790000	3.07651	RBM38|RAE1
8	75400001	75450000	3.07648	UBAP2
16	38940001	38990000	3.0762	PRRC2C
10	57740001	57790000	3.07615	FAM214A
10	23080001	23130000	3.07595	LOC100336282
11	30200001	30250000	3.07588	FBXO11
1	71620001	71670000	3.07535	DLG1
8	75960001	76010000	3.07535	RPP25L|ARID3C|SIGMAR1|DCTN3
14	60001	110000	3.07517	LOC112449588
22	10380001	10430000	3.07495	LRRFIP2
3	8900001	8950000	3.07478	CD48
3	9280001	9330000	3.07464	LOC104971425|NHLH1|VANGL2
5	57160001	57210000	3.07437	MYL6B|ZC3H10|MYL6|ESYT1|PA2G4|SMARCC2
5	46500001	46550000	3.07421	CAND1
16	28520001	28570000	3.07418	ENAH
10	18780001	18830000	3.07416	MYO9A
10	58340001	58390000	3.07412	MAPK6
17	67680001	67730000	3.07401	TTC28
18	34980001	35030000	3.07387	TPPP3|ZDHHC1|LRRC36
22	14200001	14250000	3.07382	ULK4
10	82100001	82150000	3.07368	ADAM21
3	51140001	51190000	3.07368	GLMN|C3H1orf146
10	37000001	37050000	3.07354	MGA
3	8920001	8970000	3.07316	SLAMF1|CD48
19	42800001	42850000	3.07291	RAMP2|VPS25|CNTD1|WNK4|COA3|BECN1|PSME3
4	68800001	68850000	3.07279	EVX1|HOXA13|LOC112446393
5	79880001	79930000	3.07277	TMTC1
19	34260001	34310000	3.07275	SLC5A10|FAM83G|PRPSAP2
13	69720001	69770000	3.07225	TOP1
3	66660001	66710000	3.07207	DNAJB4|FUBP1
1	106940001	106990000	3.072	KPNA4
9	43780001	43830000	3.07191	ATG5
4	54060001	54110000	3.07167	FOXP2
11	74440001	74490000	3.07167	NCOA1
17	62180001	62230000	3.07163	ADAM1A|LOC112442047
19	27040001	27090000	3.07163	KCTD11|TMEM95|PLSCR3|NLGN2|ACAP1|TNK1|TMEM256
3	50220001	50270000	3.07159	CCDC18
10	59580001	59630000	3.07156	SPPL2A
22	49720001	49770000	3.07108	CISH|MAPKAPK3|HEMK1
18	34800001	34850000	3.07107	HSF4|NOL3|EXOC3L1|ELMO3|FBXL8|KIAA0895L|E2F4|LOC525426
19	27380001	27430000	3.07106	EFNB3|TP53|DNAH2|WRAP53
2	86260001	86310000	3.0708	BOLL
17	67740001	67790000	3.07048	TTC28
7	51700001	51750000	3.07035	EIF4EBP3|SRA1|APBB3|LOC509618|SLC35A4|LOC112447523|ANKHD1
28	13820001	13870000	3.07035	HNRNPF
21	19680001	19730000	3.07014	LOC107131588|LOC512440|LOC522763
8	38740001	38790000	3.07004	KIAA2026
11	44620001	44670000	3.06996	CCDC138|RANBP2
23	30280001	30330000	3.06989	LOC112443785
3	52000001	52050000	3.06946	HFM1
5	42900001	42950000	3.06942	PTPRB
18	35240001	35290000	3.06923	RANBP10|GFOD2
7	102140001	102190000	3.06917	GIN1|PPIP5K2
7	70560001	70610000	3.06908	EBF1
19	36840001	36890000	3.06893	FAM117A|KAT7
5	59040001	59090000	3.0689	LOC788220|LOC788242
13	60800001	60850000	3.06875	DEFB125
20	30500001	30550000	3.06844	FGF10
7	42920001	42970000	3.06844	LOC522560|LOC788709|LOC112447520|LOC787611
10	36980001	37030000	3.06839	MGA
1	107100001	107150000	3.06819	IFT80
10	59560001	59610000	3.06817	SPPL2A
1	71660001	71710000	3.06807	DLG1
23	25580001	25630000	3.06798	BOLA-DQA2|BOLA-DQB
7	43320001	43370000	3.06789	MISP|PALM|PTBP1
3	16240001	16290000	3.06782	UBAP2L|HAX1
7	44500001	44550000	3.06775	AFF4
5	57120001	57170000	3.0677	MYL6B|RNF41|MYL6|SMARCC2
13	22700001	22750000	3.06769	CASC10|SKIDA1|MLLT10
7	50860001	50910000	3.06763	CXXC5
7	49620001	49670000	3.0676	KIF20A|CDC23
9	43760001	43810000	3.06725	ATG5
16	39720001	39770000	3.06702	DNM3
7	41160001	41210000	3.06698	OR6T1
10	57760001	57810000	3.06684	FAM214A
10	57720001	57770000	3.06679	FAM214A
8	59220001	59270000	3.06654	PHF24
13	62220001	62270000	3.06647	EFCAB8
3	52060001	52110000	3.06646	HFM1
7	86960001	87010000	3.06644	RASA1
21	33360001	33410000	3.06635	PTPN9|SIN3A
19	27280001	27330000	3.06628	TNFSF12|LOC107131516|TNFSF13|EIF4A1|MPDU1|SOX15|SENP3|CD68|FXR2
26	22360001	22410000	3.06618	FBXW4
19	27320001	27370000	3.06601	SOX15|SHBG|ATP1B2|FXR2|SAT2
2	26620001	26670000	3.06595	CCDC173|PPIG
11	94960001	95010000	3.06592	DENND1A
17	61920001	61970000	3.06583	HECTD4
14	3140001	3190000	3.06572	CHRAC1
6	88280001	88330000	3.06562	ANKRD17
17	67660001	67710000	3.06562	TTC28
11	68200001	68250000	3.06554	SNRNP27|GMCL1
10	58380001	58430000	3.06533	LEO1
12	31840001	31890000	3.06523	PAN3
24	42960001	43010000	3.06522	SPIRE1
13	58800001	58850000	3.06511	RAE1|SPO11
18	34620001	34670000	3.06509	RRAD|CES2|LOC112442294|CES3|CDH16|FAM96B
15	84180001	84230000	3.06505	LOC104970693
23	25620001	25670000	3.06494	BOLA-DQB|BOLA-DQA5
8	75980001	76030000	3.06494	RPP25L|ARID3C|SIGMAR1|GALT|CCL27|DCTN3|IL11RA
8	75260001	75310000	3.06486	UBE2R2
5	57140001	57190000	3.06485	MYL6B|MYL6|ESYT1|SMARCC2
12	86940001	86990000	3.0647	RASA3
13	61140001	61190000	3.06455	ID1|HM13
7	7700001	7750000	3.06453	RASAL3|WIZ|AKAP8L
1	2780001	2830000	3.06447	PAXBP1|SYNJ1
7	43480001	43530000	3.06441	WDR18|TMEM259|ARID3A|GRIN3B
3	32740001	32790000	3.0641	KCNA3
13	61920001	61970000	3.0641	NOL4L
8	86420001	86470000	3.06396	NFIL3
17	67940001	67990000	3.06384	CHEK2|TTC28
10	59400001	59450000	3.06382	AP4E1
19	27000001	27050000	3.06321	GPS2|EIF5A|NEURL4|ACAP1
3	8800001	8850000	3.06321	LOC613822|SLAMF7
18	35160001	35210000	3.0632	CARMIL2|CTCF|ACD
2	52960001	53010000	3.06315	ARHGAP15
8	38720001	38770000	3.06311	KIAA2026
20	41320001	41370000	3.06307	MTMR12
10	36500001	36550000	3.06276	INO80
3	51180001	51230000	3.06254	C3H1orf146|BTBD8
1	107040001	107090000	3.06247	TRIM59|SMC4|IFT80
9	18540001	18590000	3.06234	PHIP
7	44420001	44470000	3.06208	GDF9|UQCRQ|LEAP2|SHROOM1|AFF4
2	127560001	127610000	3.06206	MACO1
16	21760001	21810000	3.06206	RRP15|TGFB2
1	107120001	107170000	3.06202	IFT80
28	12400001	12450000	3.06198	CHRM3
12	31860001	31910000	3.06198	PAN3
13	22740001	22790000	3.06188	MLLT10
4	29040001	29090000	3.06185	MACC1|ITGB8
22	31700001	31750000	3.06181	MITF
3	32260001	32310000	3.06171	DRAM2|CEPT1
1	106920001	106970000	3.06169	KPNA4
3	99660001	99710000	3.06163	LOC513210
11	68180001	68230000	3.06147	GMCL1
2	26600001	26650000	3.06139	PHOSPHO2|CCDC173|PPIG
13	64080001	64130000	3.06131	NCOA6
13	23460001	23510000	3.06112	SPAG6
19	27060001	27110000	3.06101	PLSCR3|NLGN2|SPEM2|LOC112442746|TNK1|TMEM256|SPEM1
20	14620001	14670000	3.06082	CWC27
18	53080001	53130000	3.06057	FOSB|RTN2|PPM1N|VASP|OPA3
26	22920001	22970000	3.06051	GBF1
5	9260001	9310000	3.06013	PPP1R12A
9	33160001	33210000	3.06009	GOPC|NEPN
4	119840001	119890000	3.06004	LOC112446467
2	86040001	86090000	3.0597	HSPD1|HSPE1|MOB4
22	10320001	10370000	3.05969	LRRFIP2
8	61280001	61330000	3.05947	ZCCHC7
20	62820001	62870000	3.05939	MARCH6
16	43440001	43490000	3.05931	UBE4B
18	21560001	21610000	3.05928	CHD9
3	9300001	9350000	3.05926	NHLH1|NCSTN
10	58300001	58350000	3.05925	MAPK6
3	9080001	9130000	3.05914	CD84
17	67700001	67750000	3.05912	TTC28
5	57060001	57110000	3.05881	COQ10A|SLC39A5|CS|ANKRD52|NABP2|RNF41
5	78640001	78690000	3.05864	SINHCAF
5	9300001	9350000	3.05861	PPP1R12A
2	43500001	43550000	3.05849	PRPF40A|FMNL2
1	107060001	107110000	3.05847	SMC4|IFT80
9	33440001	33490000	3.05832	ROS1
1	71500001	71550000	3.0583	MELTF|DLG1
7	43600001	43650000	3.05819	SBNO2
12	29220001	29270000	3.05805	RXFP2
11	95080001	95130000	3.05801	LHX2
26	22340001	22390000	3.05795	DPCD|FBXW4
18	34780001	34830000	3.0577	B3GNT9|TRADD|HSF4|NOL3|EXOC3L1|C18H16orf70|FBXL8|KIAA0895L|E2F4
22	31620001	31670000	3.05751	MITF
20	38040001	38090000	3.05731	SKP2|LMBRD2|NADK2
16	44980001	45030000	3.0571	RERE
9	60340001	60390000	3.05652	GJA10|CASP8AP2|BACH2
5	59140001	59190000	3.05652	LOC788285
15	37900001	37950000	3.0564	CYP2R1|PDE3B
4	47980001	48030000	3.05636	PIK3CG
3	51160001	51210000	3.05628	GLMN|C3H1orf146
13	60820001	60870000	3.05627	DEFB125
24	46500001	46550000	3.05606	PIAS2
2	26460001	26510000	3.05603	UBR3
12	70040001	70090000	3.05598	LOC784305
11	1960001	2010000	3.05598	ZNF2|ZNF514
11	86520001	86570000	3.05562	LOC100847716|ROCK2
10	58720001	58770000	3.05548	DMXL2
7	43840001	43890000	3.05519	RPS15|C7H19orf25|DAZAP1|APC2|PCSK4
27	6960001	7010000	3.05485	DEFB
3	84420001	84470000	3.05472	NFIA
6	63320001	63370000	3.05466	GNPDA2
1	8920001	8970000	3.05462	LOC526789
7	50740001	50790000	3.05456	TMEM173|UBE2D2
15	49160001	49210000	3.05425	LOC784376|LOC112441576
11	61320001	61370000	3.05402	EHBP1
3	8720001	8770000	3.05368	CD244|LY9
17	67820001	67870000	3.05362	TTC28
13	61620001	61670000	3.05359	TM9SF4
19	37880001	37930000	3.05341	HOXB7|HOXB5|HOXB4|HOXB6|HOXB3|HOXB8
5	66720001	66770000	3.0534	ASCL1
9	15280001	15330000	3.05334	SENP6
13	69940001	69990000	3.05307	LPIN3|ZHX3
6	70880001	70930000	3.05303	CLOCK
11	68160001	68210000	3.0528	GMCL1|ANXA4
26	22900001	22950000	3.05265	GBF1
15	53600001	53650000	3.05264	P4HA3|PPME1
7	102120001	102170000	3.05261	GIN1|PPIP5K2
28	13760001	13810000	3.05255	FXYD4|HNRNPF
8	79460001	79510000	3.05176	ZCCHC6
10	25740001	25790000	3.05173	CHD8|SUPT16H
2	90860001	90910000	3.05172	BMPR2
7	43300001	43350000	3.05163	MISP|PALM
11	44660001	44710000	3.05161	RANBP2
18	35140001	35190000	3.05142	CTCF
6	70940001	70990000	3.05139	PDCL2|CLOCK
2	89600001	89650000	3.05138	FAM126B
7	43280001	43330000	3.05136	FSTL3|PRSS57|MISP|PALM
3	12100001	12150000	3.05122	LOC788175|LOC512286
5	59060001	59110000	3.0512	LOC788242
9	39160001	39210000	3.0511	SLC16A10
5	57080001	57130000	3.05099	SLC39A5|ANKRD52|NABP2|RNF41
13	61660001	61710000	3.05073	TM9SF4|PLAGL2|POFUT1
8	73280001	73330000	3.05061	EBF2
8	50820001	50870000	3.05056	TRPM6
10	23160001	23210000	3.05053	LOC100336282
7	49120001	49170000	3.05025	KLHL3
3	50240001	50290000	3.05009	CCDC18
25	26540001	26590000	3.05005	LOC614614|TBC1D10B|MYLPF|SEPT1|ZNF48|CD2BP2|ZNF771
20	38060001	38110000	3.04986	SKP2|LMBRD2
24	43100001	43150000	3.04972	PTPN2
7	49660001	49710000	3.04955	GFRA3|CDC25C
8	76000001	76050000	3.04954	SIGMAR1|GALT|CCL27|LOC508933|LOC104969408|IL11RA
1	37440001	37490000	3.04915	EPHA3
8	38380001	38430000	3.04904	UHRF2
7	50560001	50610000	3.049	MATR3
25	34940001	34990000	3.04895	CUX1
20	14080001	14130000	3.04876	ADAMTS6
19	38140001	38190000	3.04856	SKAP1
13	57920001	57970000	3.04828	VAPB
26	22380001	22430000	3.04827	FBXW4
16	51040001	51090000	3.04806	FNDC10|TMEM240|SSU72|ATAD3A
13	60460001	60510000	3.04796	CSNK2A1
13	49120001	49170000	3.04784	BMP2
7	82260001	82310000	3.0477	ATP6AP1L
10	58760001	58810000	3.0477	DMXL2
5	9240001	9290000	3.04755	PAWR
13	61940001	61990000	3.04754	NOL4L
4	29020001	29070000	3.04748	MACC1|ITGB8
2	124700001	124750000	3.04716	YTHDF2
5	120000001	120050000	3.04715	ACR|SHANK3|RABL2B
9	63820001	63870000	3.04704	SNX14|SYNCRIP
17	62240001	62290000	3.04689	LOC112442048|LOC112442049|MAPKAPK5
7	53360001	53410000	3.04671	LOC100847454
3	50260001	50310000	3.04669	TMED5|CCDC18
5	30780001	30830000	3.04668	KMT2D|DDN|PRKAG1
25	26820001	26870000	3.04668	LOC112444289|TMEM265|PHKG2
13	69660001	69710000	3.04656	TOP1
13	64100001	64150000	3.04646	NCOA6
7	49520001	49570000	3.0462	WNT8A|NME5
20	41280001	41330000	3.04605	MTMR12|ZFR
12	54560001	54610000	3.04598	NDFIP2
9	94760001	94810000	3.0459	TULP4
7	46100001	46150000	3.04578	JADE2|SAR1B
20	14120001	14170000	3.04574	ADAMTS6
13	23500001	23550000	3.04556	SPAG6
29	8480001	8530000	3.0454	TMEM135
9	43800001	43850000	3.04532	PRDM1|ATG5
2	86180001	86230000	3.04504	MARS2|RFTN2|BOLL
1	107140001	107190000	3.04496	IFT80
10	85480001	85530000	3.04496	LIN52
17	29340001	29390000	3.04486	LOC101903064
16	43260001	43310000	3.04465	KIF1B
10	54620001	54670000	3.04446	PRTG
3	50320001	50370000	3.04441	MTF2
16	50940001	50990000	3.04436	NADK|SLC35E2|CDK11B
7	53340001	53390000	3.04403	SPRY4|LOC100847454
18	35800001	35850000	3.04386	SMPD3
2	85960001	86010000	3.04376	COQ10B|SF3B1
3	51120001	51170000	3.04374	GLMN|C3H1orf146|RPAP2
6	17060001	17110000	3.04365	LEF1
11	8960001	9010000	3.04324	POU3F3
6	88260001	88310000	3.04317	ANKRD17
6	88240001	88290000	3.04315	ANKRD17
2	53120001	53170000	3.04315	ARHGAP15
9	33120001	33170000	3.04315	NUS1|NEPN
13	57160001	57210000	3.04289	ZNF831
19	44200001	44250000	3.04279	GPATCH8
18	26300001	26350000	3.04276	SETD6|CNOT1
21	61640001	61690000	3.04271	VRK1
24	43200001	43250000	3.0426	SEH1L|CEP192
5	51160001	51210000	3.04252	USP15
18	21960001	22010000	3.04243	RPGRIP1L
4	94240001	94290000	3.04225	MEST|COPG2
24	42940001	42990000	3.04219	SPIRE1
7	51320001	51370000	3.04203	CYSTM1
26	22400001	22450000	3.04201	FBXW4
7	43640001	43690000	3.0419	ATP5F1D|STK11|CBARP|MIDN
2	90840001	90890000	3.0419	BMPR2
24	42840001	42890000	3.04186	PRELID3A|SPIRE1
19	26980001	27030000	3.04175	YBX2|GPS2|SLC2A4|EIF5A|NEURL4
6	66600001	66650000	3.04167	NFXL1
5	79900001	79950000	3.04167	TMTC1
24	43040001	43090000	3.04164	CEP76|PSMG2|SPIRE1
7	53640001	53690000	3.04157	FGF1|LOC100847454
24	43220001	43270000	3.04156	CEP192
17	67780001	67830000	3.04148	TTC28
2	107060001	107110000	3.04143	NHEJ1
6	66580001	66630000	3.04137	NFXL1|CORIN
24	46800001	46850000	3.04133	HDHD2
8	79160001	79210000	3.04131	NAA35
10	36180001	36230000	3.04128	KNL1
14	39960001	40010000	3.04125	ZFHX4
13	69680001	69730000	3.04124	TOP1
18	34460001	34510000	3.04107	TERB1|DYNC1LI2
20	14000001	14050000	3.04106	CENPK|ADAMTS6
20	26200001	26250000	3.04104	ITGA1
17	53460001	53510000	3.04074	HPD|RHOF|SETD1B
16	44580001	44630000	3.04067	RERE
3	50000001	50050000	3.04063	FNBP1L
10	20980001	21030000	3.04056	REC8|RNF31|EMC9|PSME1|FITM1|DCAF11|IRF9|PSME2
13	26760001	26810000	3.04054	GJD4|FZD8
3	16540001	16590000	3.04041	GATAD2B
18	34900001	34950000	3.04041	PLEKHG4|KCTD19|LRRC36
15	17680001	17730000	3.04028	CUL5
29	48920001	48970000	3.04023	LOC112444897|KCNQ1
13	61800001	61850000	3.03988	ASXL1
7	53320001	53370000	3.03986	SPRY4|LOC100847454
5	30720001	30770000	3.03974	LMBR1L|DHH|RHEBL1|KMT2D
18	13640001	13690000	3.03974	ZNF469
13	57900001	57950000	3.03965	APCDD1L|VAPB
8	103920001	103970000	3.03906	TNFSF15
9	42040001	42090000	3.03897	OSTM1
24	46780001	46830000	3.03896	HDHD2|KATNAL2
6	17080001	17130000	3.03894	LEF1
18	34580001	34630000	3.03892	PDP2|RRAD|CDH16
7	51640001	51690000	3.03891	ANKHD1
11	94980001	95030000	3.03891	DENND1A
10	36200001	36250000	3.03888	KNL1
7	51540001	51590000	3.03879	HBEGF|SLC4A9
3	119320001	119370000	3.03867	LOC530175
3	12080001	12130000	3.03844	LOC782529
5	56300001	56350000	3.03842	STAT6|NAB2|LRP1
8	79180001	79230000	3.03841	NAA35
19	38160001	38210000	3.0383	SKAP1
24	42820001	42870000	3.03826	AFG3L2|PRELID3A
19	27340001	27390000	3.0373	SHBG|ATP1B2|SAT2|TP53|WRAP53
5	30640001	30690000	3.03726	TUBA1A|TUBA1C
3	21480001	21530000	3.03725	NUDT17|PIAS3|POLR3C|ANKRD35
1	136900001	136950000	3.03716	UBA5|ACAD11
14	35140001	35190000	3.03709	EYA1
14	20320001	20370000	3.03702	SNTG1
9	41820001	41870000	3.03682	AFG1L
18	8720001	8770000	3.03674	MPHOSPH6
15	62520001	62570000	3.03661	PAX6|ELP4
13	61780001	61830000	3.03644	KIF3B|ASXL1
10	59380001	59430000	3.0364	AP4E1
13	23480001	23530000	3.03596	SPAG6
29	1860001	1910000	3.03548	MTNR1B
11	95140001	95190000	3.03547	LHX2
8	6920001	6970000	3.03539	GLRA3
26	50400001	50450000	3.0353	TCERG1L
13	320001	370000	3.03525	LOC784898
13	57860001	57910000	3.03518	APCDD1L
15	53440001	53490000	3.03513	UCP3
9	33220001	33270000	3.0351	GOPC|DCBLD1
18	35100001	35150000	3.03509	CTCF|RIPOR1
18	36300001	36350000	3.03502	CHTF8|UTP4|TANGO6|HAS3
11	74460001	74510000	3.03486	NCOA1
7	43660001	43710000	3.03479	ATP5F1D|CIRBP|STK11|CBARP|MIDN
19	23180001	23230000	3.03474	SMG6
10	25760001	25810000	3.03472	CHD8|SUPT16H|RPGRIP1
1	157760001	157810000	3.0346	LOC538060
16	51180001	51230000	3.03437	TAS1R3|INTS11|PUSL1|DVL1|CPTP|ACAP3|SCNN1D
22	14260001	14310000	3.03434	ULK4
9	94740001	94790000	3.03418	TULP4
15	17660001	17710000	3.03415	CUL5
14	30860001	30910000	3.03408	MYBL1|VCPIP1
8	75200001	75250000	3.03402	AQP3|NOL6|UBE2R2
2	79460001	79510000	3.03386	GLS
9	15300001	15350000	3.03386	SENP6
3	66680001	66730000	3.0338	DNAJB4|FUBP1
11	94300001	94350000	3.03359	STRBP
2	88300001	88350000	3.03356	FTCDNL1
5	28260001	28310000	3.03352	SLC4A8
8	7320001	7370000	3.03343	ADAM21
4	55300001	55350000	3.03342	GPR85
20	40960001	41010000	3.03342	NPR3
24	34620001	34670000	3.0334	ESCO1
20	38080001	38130000	3.03339	SKP2|LMBRD2
16	54360001	54410000	3.03338	LOC789138
18	34880001	34930000	3.0332	PLEKHG4|SLC9A5|KCTD19
5	9440001	9490000	3.03314	PPP1R12A
18	20180001	20230000	3.03307	LOC516179
10	59320001	59370000	3.03303	TNFAIP8L3
19	36900001	36950000	3.03297	SLC35B1|FAM117A|SPOP
5	31000001	31050000	3.03296	ADCY6|TEX49
17	29320001	29370000	3.03287	LOC101903064
23	20001	70000	3.03283	LOC112443721|LOC101906171
18	19160001	19210000	3.03278	CYLD
7	50840001	50890000	3.03273	CXXC5
7	43620001	43670000	3.03264	SBNO2|STK11
25	26840001	26890000	3.03264	TMEM265|CCDC189|RNF40|PHKG2
3	50140001	50190000	3.03255	CCDC18
16	44720001	44770000	3.03237	RERE
24	34580001	34630000	3.03237	SNRPD1|ABHD3
20	14640001	14690000	3.03236	CWC27
17	57020001	57070000	3.03232	TAOK3
12	31820001	31870000	3.03226	FLT1|PAN3
5	59020001	59070000	3.03213	LOC788220
2	20780001	20830000	3.03212	HOXD8|HOXD10|HOXD11|HOXD12|HOXD13|EVX2|HOXD9
5	31020001	31070000	3.03209	TEX49|CCNT1
8	38940001	38990000	3.03196	ERMP1|RIC1
8	59260001	59310000	3.03194	DNAJB5|PHF24
8	75240001	75290000	3.03186	UBE2R2
18	44720001	44770000	3.03173	KIAA0355
8	75220001	75270000	3.0317	NOL6|UBE2R2
18	19140001	19190000	3.03165	CYLD
15	17640001	17690000	3.03154	CUL5
2	119380001	119430000	3.03154	PTMA
10	36960001	37010000	3.03149	TYRO3
11	74640001	74690000	3.03142	NCOA1
18	53060001	53110000	3.03135	FOSB|RTN2|PPM1N|VASP
2	86200001	86250000	3.03122	BOLL
18	22340001	22390000	3.03116	FTO
9	42020001	42070000	3.03113	OSTM1
18	35020001	35070000	3.03113	ZDHHC1|HSD11B2|ATP6V0D1
7	49640001	49690000	3.03106	CDC23|GFRA3
27	6920001	6970000	3.0308	DEFB
7	70540001	70590000	3.03079	EBF1
2	89580001	89630000	3.0307	ORC2|FAM126B
22	11300001	11350000	3.03057	CTDSPL
10	58600001	58650000	3.03045	LYSMD2|SCG3|TMOD2
18	35280001	35330000	3.03036	TSNAXIP1|RANBP10
7	52900001	52950000	3.03035	PCDH1
1	107160001	107210000	3.0303	IFT80
5	57100001	57150000	3.03023	NABP2|RNF41|SMARCC2
7	46080001	46130000	3.03019	JADE2
13	23440001	23490000	3.03014	BMI1|SPAG6
2	26640001	26690000	3.0301	CCDC173|PPIG
20	14100001	14150000	3.03004	ADAMTS6
7	18720001	18770000	3.02997	LOC112447361
14	3160001	3210000	3.02942	TRAPPC9
2	120340001	120390000	3.02926	PHC2
18	14840001	14890000	3.02913	SHCBP1
9	18520001	18570000	3.02892	PHIP
16	56980001	57030000	3.02874	TNR
1	2800001	2850000	3.02872	PAXBP1|SYNJ1
8	82060001	82110000	3.02845	PTCH1
7	34620001	34670000	3.02844	DMXL1
9	94780001	94830000	3.02843	TULP4
21	47020001	47070000	3.02837	SLC25A21
10	59900001	59950000	3.02834	GABPB1
10	65020001	65070000	3.02739	SPATA5L1
16	69540001	69590000	3.02732	PROX1
17	62160001	62210000	3.02732	TMEM116|LOC112442047
20	14160001	14210000	3.02728	ADAMTS6
7	41140001	41190000	3.02728	OR6T1|LOC107132628
3	8820001	8870000	3.02725	SLAMF7
11	44740001	44790000	3.02711	LIMS1
24	42860001	42910000	3.02703	PRELID3A|SPIRE1
9	38860001	38910000	3.02699	TRAF3IP2|LOC784866
16	41820001	41870000	3.02696	NPPB|NPPA|CLCN6
2	47420001	47470000	3.02684	EPC2
3	109880001	109930000	3.02679	AGO1
5	11940001	11990000	3.02678	METTL25
18	14340001	14390000	3.02673	ANKRD11
24	43240001	43290000	3.02672	CEP192
3	78340001	78390000	3.0267	MIER1
10	60980001	61030000	3.02668	GALK2
21	2320001	2370000	3.02655	UBE3A
18	21540001	21590000	3.02649	LOC112442284|CHD9
8	38700001	38750000	3.02646	KIAA2026
19	40120001	40170000	3.02622	IKZF3
1	125200001	125250000	3.02622	SLC9A9
16	51020001	51070000	3.02614	FNDC10|MIB2|SSU72
8	300001	350000	3.02614	MFSD14B
13	69700001	69750000	3.02607	TOP1
22	10820001	10870000	3.02606	GOLGA4
13	58820001	58870000	3.02605	SPO11
10	59840001	59890000	3.026	USP8
19	38400001	38450000	3.02596	NFE2L1|COPZ2|CBX1
5	33820001	33870000	3.02592	LOC112446800|SLC38A2
7	560001	610000	3.02582	CNOT6
13	69640001	69690000	3.02567	TOP1
11	99300001	99350000	3.02554	SPOUT1|KYAT1
16	21720001	21770000	3.02553	RRP15
22	13820001	13870000	3.02538	CTNNB1|ULK4
19	27740001	27790000	3.02535	HES7|ALOXE3|PER1
20	41300001	41350000	3.0252	MTMR12
14	20280001	20330000	3.02517	SNTG1
8	75420001	75470000	3.02483	UBAP2
17	67620001	67670000	3.02438	TTC28
3	49980001	50030000	3.02435	FNBP1L
10	60820001	60870000	3.02411	FAM227B|FGF7
3	66700001	66750000	3.02404	DNAJB4|NEXN|FUBP1
10	59860001	59910000	3.02391	GABPB1
5	11960001	12010000	3.02379	METTL25
1	74960001	75010000	3.02349	FGF12
14	39940001	39990000	3.02332	ZFHX4
18	34760001	34810000	3.02327	B3GNT9|TRADD|HSF4|NOL3|C18H16orf70|FBXL8
5	26760001	26810000	3.0232	MFSD5|RARG|ITGB7
10	54600001	54650000	3.02315	PRTG
1	82940001	82990000	3.02307	ABCF3|AP2M1|VWA5B2|DVL3
20	14600001	14650000	3.0229	CWC27
7	7720001	7770000	3.0229	WIZ|AKAP8L|AKAP8
7	51520001	51570000	3.02242	HBEGF|SLC4A9
5	51140001	51190000	3.02238	USP15
3	50040001	50090000	3.02237	DR1|FNBP1L
11	95660001	95710000	3.02233	NR6A1
13	58940001	58990000	3.02214	BMP7
5	32600001	32650000	3.02212	RPAP3
19	42780001	42830000	3.02209	RAMP2|VPS25|CNTD1|EZH1|WNK4|COA3
2	79380001	79430000	3.02207	GLS
7	70480001	70530000	3.02201	EBF1
22	49300001	49350000	3.02184	DCAF1
13	57200001	57250000	3.02183	ZNF831
8	79440001	79490000	3.0218	ISCA1|ZCCHC6
11	74960001	75010000	3.02179	PFN4|SF3B6|TP53I3|FKBP1B|WDCP|FAM228B
29	43740001	43790000	3.02168	SSSCA1|FAM89B|KCNK7|EHBP1L1|MAP3K11
13	60300001	60350000	3.02166	SLC52A3
24	46760001	46810000	3.02155	HDHD2|KATNAL2
11	94280001	94330000	3.02155	STRBP
20	41380001	41430000	3.02154	MTMR12
24	43380001	43430000	3.02141	LDLRAD4
24	42880001	42930000	3.02139	PRELID3A|SPIRE1
8	77060001	77110000	3.02125	GKAP1|KIF27
9	41580001	41630000	3.02119	FOXO3
5	70160001	70210000	3.02119	RIC8B
9	15260001	15310000	3.02103	SENP6
10	23200001	23250000	3.0207	LOC100336282
5	30820001	30870000	3.02059	WNT10B|DDN|WNT1|ARF3
1	132220001	132270000	3.02055	NCK1
2	86240001	86290000	3.02053	BOLL
18	44740001	44790000	3.02051	GPI|KIAA0355
21	61700001	61750000	3.02045	VRK1
17	67640001	67690000	3.02024	TTC28
5	9420001	9470000	3.02019	PPP1R12A
2	320001	370000	3.02015	LGSN
18	35120001	35170000	3.0201	CTCF|RIPOR1
5	59080001	59130000	3.02004	LOC788258
20	23200001	23250000	3.01998	IL6ST
8	75940001	75990000	3.01986	RPP25L|CNTFR|DCTN3
16	43240001	43290000	3.01985	KIF1B
29	48940001	48990000	3.01982	KCNQ1
13	62160001	62210000	3.01977	DNMT3B|MAPRE1
18	35180001	35230000	3.01974	CARMIL2|PARD6A|ENKD1|C18H16orf86|CTCF|ACD|GFOD2
7	19940001	19990000	3.01958	ZBTB7A|PIAS4
19	57760001	57810000	3.01951	SDK2
7	52660001	52710000	3.01947	DIAPH1
3	19880001	19930000	3.01944	ARNT
13	57140001	57190000	3.01938	ZNF831
8	38960001	39010000	3.01935	RIC1
9	42060001	42110000	3.01927	OSTM1
11	44680001	44730000	3.01918	LIMS1|RANBP2
9	33380001	33430000	3.01917	ROS1
22	49600001	49650000	3.01903	DOCK3
5	59120001	59170000	3.01899	LOC788285
5	9400001	9450000	3.01896	PPP1R12A
4	46440001	46490000	3.01896	SRPK2
25	34920001	34970000	3.01894	CUX1
18	44700001	44750000	3.01876	KIAA0355
14	14960001	15010000	3.01845	NSMCE2
22	31740001	31790000	3.01837	MITF
3	103880001	103930000	3.01832	FOXJ3
16	39400001	39450000	3.01829	DNM3
11	61500001	61550000	3.01829	OTX1|EHBP1
18	21000001	21050000	3.01823	TOX3
20	41360001	41410000	3.01817	MTMR12
12	54580001	54630000	3.01815	NDFIP2
3	78360001	78410000	3.01813	WDR78|MIER1
3	16260001	16310000	3.01811	C3H1orf189|UBAP2L|C3H1orf43
22	49280001	49330000	3.0181	DCAF1
7	68580001	68630000	3.01804	LOC112447526
16	43300001	43350000	3.01801	KIF1B
20	14180001	14230000	3.01795	ADAMTS6
3	32200001	32250000	3.01793	DENND2D|CEPT1
21	45780001	45830000	3.01791	RALGAPA1
10	36540001	36590000	3.0179	INO80
16	51140001	51190000	3.01785	CCNL2|MXRA8|AURKAIP1|DVL1
3	110200001	110250000	3.01783	NCDN|KIAA0319L
7	64800001	64850000	3.01782	GRIA1
22	58840001	58890000	3.01774	IQSEC1
7	50620001	50670000	3.01747	MZB1|PROB1|PAIP2|SLC23A1|MATR3
3	22460001	22510000	3.01744	LOC788724|FMO5
3	9460001	9510000	3.01743	CASQ1|PEA15|ATP1A4|DCAF8
3	21580001	21630000	3.01733	RNF115|CD160
28	7940001	7990000	3.01731	ARID4B
25	35000001	35050000	3.01724	CUX1
7	50400001	50450000	3.01717	SIL1
24	42800001	42850000	3.01717	TUBB6|AFG3L2|PRELID3A
26	30640001	30690000	3.01712	ADD3
13	60480001	60530000	3.01712	CSNK2A1
16	51120001	51170000	3.01704	TMEM88B|ANKRD65|CCNL2|MRPL20|AURKAIP1
15	55860001	55910000	3.01691	EMSY
17	52860001	52910000	3.01682	KNTC1
16	51060001	51110000	3.01681	TMEM240|VWA1|SSU72|ATAD3A
8	61200001	61250000	3.01667	ZCCHC7
20	62840001	62890000	3.01666	MARCH6
5	56800001	56850000	3.01654	BAZ2A|RBMS2
18	13660001	13710000	3.01647	ZNF469
22	13760001	13810000	3.01646	CTNNB1
17	67800001	67850000	3.0164	TTC28
19	39820001	39870000	3.01639	FBXL20|MED1
20	14220001	14270000	3.01636	ADAMTS6
4	47940001	47990000	3.01635	PIK3CG
3	51980001	52030000	3.01632	HFM1
13	57880001	57930000	3.01626	APCDD1L|VAPB
7	51560001	51610000	3.01626	SLC4A9
5	119980001	120030000	3.01608	ACR|SHANK3
9	15320001	15370000	3.01608	SENP6
10	72620001	72670000	3.01603	C10H14orf39
4	43300001	43350000	3.01595	PHTF2
3	9140001	9190000	3.01592	SLAMF6
19	23160001	23210000	3.01579	SMG6
13	57120001	57170000	3.01566	ZNF831
7	49320001	49370000	3.01565	LOC104969184|MYOT|PKD2L2
3	51640001	51690000	3.01531	TGFBR3
22	55960001	56010000	3.01489	TMCC1
6	34900001	34950000	3.01482	SNCA
18	35000001	35050000	3.01479	TPPP3|ZDHHC1|HSD11B2|ATP6V0D1|LRRC36
4	29000001	29050000	3.01478	MACC1|ITGB8
10	57780001	57830000	3.01466	ARPP19|FAM214A
11	68380001	68430000	3.01442	PCBP1
2	86160001	86210000	3.01432	MARS2|RFTN2
3	50280001	50330000	3.01426	TMED5|CCDC18|MTF2
13	64060001	64110000	3.01419	NCOA6
3	8880001	8930000	3.01408	CD48
4	54380001	54430000	3.01408	FOXP2
8	280001	330000	3.01396	MFSD14B
20	71960001	72010000	3.01395	LOC524810
22	49760001	49810000	3.01388	HEMK1|C22H3orf18
5	30660001	30710000	3.01368	TUBA1A|TUBA1B
9	25240001	25290000	3.01367	TRMT11
6	101840001	101890000	3.01364	AFF1
1	132860001	132910000	3.01356	STAG1
15	39000001	39050000	3.01346	FAR1
7	43900001	43950000	3.01322	REEP6|ADAMTSL5|PLK5|MEX3D
18	14360001	14410000	3.01315	ANKRD11
19	34240001	34290000	3.013	SLC5A10|FAM83G|PRPSAP2
7	45740001	45790000	3.01299	TCF7
18	35040001	35090000	3.01298	AGRP|HSD11B2|ATP6V0D1
24	42900001	42950000	3.01295	SPIRE1
22	13800001	13850000	3.01293	CTNNB1
20	35360001	35410000	3.01257	RICTOR
13	71420001	71470000	3.01254	PTPRT
9	59940001	59990000	3.01253	BACH2
5	11980001	12030000	3.01245	METTL25
9	42460001	42510000	3.01245	SOBP
13	62120001	62170000	3.01244	DNMT3B|COMMD7
11	68400001	68450000	3.01239	PCBP1
14	34360001	34410000	3.01238	XKR9|LACTB2
7	43820001	43870000	3.01229	RPS15|DAZAP1|APC2
12	40560001	40610000	3.01227	PCDH9
20	2880001	2930000	3.01218	RANBP17
18	18720001	18770000	3.01212	ADCY7|BRD7
1	71680001	71730000	3.01211	DLG1
17	61900001	61950000	3.01196	HECTD4
1	71480001	71530000	3.01191	MELTF|DLG1
13	61820001	61870000	3.01183	ASXL1
15	49100001	49150000	3.01181	LOC107133471|LOC785144|LOC100847506|LOC784435
21	41200001	41250000	3.0118	G2E3
8	38980001	39030000	3.01175	RIC1
6	67140001	67190000	3.0116	SLC10A4|ZAR1|FRYL
17	73000001	73050000	3.01155	RANBP1|CCDC188|LOC112441986|ZDHHC8
2	94580001	94630000	3.01152	ZDBF2
12	71660001	71710000	3.0114	LOC112449073
22	49320001	49370000	3.01134	DCAF1
13	71400001	71450000	3.01129	PTPRT
9	24940001	24990000	3.01117	CENPW
8	79200001	79250000	3.01087	NAA35
13	47320001	47370000	3.01087	SLC23A2
2	88280001	88330000	3.01081	FTCDNL1
7	9980001	10030000	3.01069	LOC100295806
18	7720001	7770000	3.01065	C18H16orf46|GCSH|ATMIN
18	14280001	14330000	3.01057	SLC22A31|ANKRD11
8	240001	290000	3.01038	MFSD14B
13	62500001	62550000	3.01036	BPIFA2A|LOC112441508
7	51020001	51070000	3.01028	PSD2|NRG2
4	55280001	55330000	3.01024	GPR85
10	75860001	75910000	3.01022	WDR89
5	119940001	119990000	3.01009	ARSA|LOC104972617|SHANK3
3	103900001	103950000	3.01008	FOXJ3
24	46680001	46730000	3.01	LOC112444168|KATNAL2
1	2860001	2910000	3.00987	SYNJ1
15	54040001	54090000	3.00985	CHRDL2|RNF169
3	11720001	11770000	3.00983	LOC509005|LOC781726
11	73920001	73970000	3.00973	LOC104973427|DTNB
7	18620001	18670000	3.00965	SAFB
8	79140001	79190000	3.00958	NAA35
13	61560001	61610000	3.00957	HCK
2	79480001	79530000	3.00951	STAT1|GLS
5	30800001	30850000	3.00937	WNT10B|DDN|WNT1|PRKAG1
14	62040001	62090000	3.00925	UBR5
19	39860001	39910000	3.00902	CDK12|MED1
3	21560001	21610000	3.009	RNF115|CD160
9	60360001	60410000	3.00887	GJA10|CASP8AP2|MDN1
23	620001	670000	3.00883	KHDRBS2
3	49960001	50010000	3.00854	FNBP1L
3	94460001	94510000	3.00851	NRDC
13	61460001	61510000	3.0082	TTLL9|PDRG1|XKR7
5	31060001	31110000	3.00815	KANSL2|CCNT1
5	78620001	78670000	3.00804	SINHCAF
11	61300001	61350000	3.00799	EHBP1
4	94340001	94390000	3.00797	COPG2
16	28560001	28610000	3.00796	ENAH
16	51100001	51150000	3.00791	VWA1|TMEM88B|ANKRD65|CCNL2|ATAD3A|MRPL20|AURKAIP1
1	88280001	88330000	3.00777	KCNMB2
7	51500001	51550000	3.00766	PFDN1|HBEGF
3	8360001	8410000	3.00764	NIT1|KLHDC9|UFC1|DEDD|NECTIN4|PFDN2
18	8700001	8750000	3.0076	MPHOSPH6
10	85420001	85470000	3.00731	BBOF1|ALDH6A1|LIN52
22	29840001	29890000	3.00731	GPR27|PROK2|EIF4E3
9	39020001	39070000	3.0073	REV3L
19	36680001	36730000	3.00728	LOC100196902|DLX4
10	36220001	36270000	3.00727	KNL1|RAD51
22	10800001	10850000	3.00723	GOLGA4
9	41800001	41850000	3.00722	AFG1L
11	44760001	44810000	3.00718	LIMS1|GCC2
24	46480001	46530000	3.00706	ST8SIA5|PIAS2
18	53160001	53210000	3.00701	OPA3|GPR4|EML2
2	87840001	87890000	3.007	SATB2
2	87860001	87910000	3.00698	SATB2
17	61860001	61910000	3.00694	HECTD4
17	58620001	58670000	3.00688	MED13L

## Sheet: Table S7
Table S7. A summary of genes from CLR in Jiaxian Red.
Chrom	Starting position	Ending position	CLR	Gene
3	9060001	9110000	2313.91	CD84
3	9080001	9130000	2313.91	CD84
3	8960001	9010000	2132.78	SLAMF1
3	8980001	9030000	2132.78	SLAMF1
18	14640001	14690000	1731.1	FANCA|SPIRE2|TCF25
18	14660001	14710000	1731.1	MC1R|SPIRE2|TCF25|TUBB3
18	14680001	14730000	1731.1	MC1R|TCF25|TUBB3|DEF8
18	14700001	14750000	1636.77	MC1R|CENPBD1|TCF25|TUBB3|DEF8|LOC532875
5	34440001	34490000	1623.24	ARID2
5	34460001	34510000	1623.24	ARID2
5	34420001	34470000	1618.91	ARID2
5	34480001	34530000	1567.98	ARID2
5	34400001	34450000	1507.18	ARID2
3	8940001	8990000	1496.52	SLAMF1
3	8920001	8970000	1496.52	SLAMF1|CD48
18	14740001	14790000	1416.17	CENPBD1|DBNDD1|LOC532875|GAS8
18	14760001	14810000	1416.17	DBNDD1|LOC532875|GAS8|LOC100296324
5	34500001	34550000	1401.34	ARID2
5	69780001	69830000	1297.29	POLR3B
5	69800001	69850000	1297.29	POLR3B
5	69820001	69870000	1296	POLR3B
5	34380001	34430000	1279.11	ARID2
5	69760001	69810000	1248.8	POLR3B
5	69840001	69890000	1243.46	RFX4
5	69740001	69790000	1193.53	POLR3B
5	34340001	34390000	1165.7	ARID2
5	34360001	34410000	1165.7	ARID2
5	69860001	69910000	1157.67	RFX4
3	8900001	8950000	1155.32	CD48
5	69880001	69930000	1121.36	RFX4
16	44800001	44850000	1116.68	RERE
16	44820001	44870000	1116.68	RERE
5	34320001	34370000	1112.55	ARID2
7	34620001	34670000	1081.83	DMXL1
7	34640001	34690000	1081.83	DMXL1
7	34600001	34650000	1081.83	DMXL1|TNFAIP8
5	69720001	69770000	1061.97	POLR3B
5	69920001	69970000	1050.4	RFX4
5	69940001	69990000	1050.4	RFX4
5	69960001	70010000	1050.4	RFX4
16	44780001	44830000	1027.44	RERE
5	69980001	70030000	1024.88	RFX4
10	58860001	58910000	1008.61	DMXL2
10	58880001	58930000	1008.61	DMXL2
10	58900001	58950000	1008.61	DMXL2|GLDN
3	8800001	8850000	1007.1	LOC613822|SLAMF7
3	8820001	8870000	1007.1	SLAMF7
5	69900001	69950000	986.812	RFX4
9	33500001	33550000	983.932	VGLL2
10	59080001	59130000	973.935	CYP19A1
10	59100001	59150000	973.935	CYP19A1
10	59120001	59170000	973.935	CYP19A1
3	8780001	8830000	962.141	LOC613822|LY9
5	34300001	34350000	947.234	SCAF11|ARID2
9	33440001	33490000	921.059	ROS1
9	33460001	33510000	921.059	VGLL2|ROS1
9	33480001	33530000	921.059	VGLL2|ROS1
3	8840001	8890000	903.746	SLAMF7
7	34660001	34710000	900.256	DMXL1
3	8880001	8930000	878.315	CD48
16	44760001	44810000	851.122	RERE
9	33420001	33470000	846.771	ROS1
10	58920001	58970000	843.285	GLDN
10	58640001	58690000	842.527	LYSMD2|SCG3
10	58660001	58710000	842.527	SCG3
5	69700001	69750000	782.392	TCP11L2|POLR3B
22	14180001	14230000	777.112	ULK4
22	14200001	14250000	777.112	ULK4
7	34680001	34730000	775.99	DMXL1
3	8860001	8910000	774.18	SLAMF7|CD48
9	33060001	33110000	752.81	NUS1
9	33080001	33130000	752.81	NUS1
10	59060001	59110000	749.106	CYP19A1
10	58940001	58990000	736.749	GLDN
7	34580001	34630000	732.72	TNFAIP8
11	74920001	74970000	695.768	FAM228A|ITSN2|FAM228B
11	74940001	74990000	695.768	PFN4|FAM228A|TP53I3|FAM228B
16	44900001	44950000	692.342	RERE
16	44920001	44970000	692.342	RERE
9	33400001	33450000	672.694	ROS1
20	41320001	41370000	663.582	MTMR12
20	41340001	41390000	663.582	MTMR12
5	70000001	70050000	659.748	RFX4
20	41220001	41270000	642.592	ZFR
20	41240001	41290000	642.592	ZFR
20	41260001	41310000	642.592	ZFR
11	74900001	74950000	641.802	FAM228A|ITSN2|FAM228B
11	74880001	74930000	641.802	ITSN2
16	28100001	28150000	623.97	DNAH14
16	28120001	28170000	623.97	DNAH14
7	34700001	34750000	618.552	DMXL1
11	74860001	74910000	617.514	ITSN2
22	14220001	14270000	597.102	ULK4
3	9280001	9330000	593.703	LOC104971425|NHLH1|VANGL2
3	9260001	9310000	593.703	LOC104971425|VANGL2
3	9300001	9350000	593.703	NHLH1|NCSTN
10	58620001	58670000	589.846	LYSMD2|SCG3
20	41180001	41230000	586.17	ZFR
20	41200001	41250000	586.17	ZFR
10	85480001	85530000	568.411	LIN52
10	85500001	85550000	568.411	LIN52
5	69680001	69730000	561.533	TCP11L2|POLR3B
5	70020001	70070000	559.854	RFX4|RIC8B
11	74840001	74890000	555.287	ITSN2
22	14240001	14290000	543.63	ULK4
22	14260001	14310000	543.63	ULK4
7	34560001	34610000	543.064	TNFAIP8
10	85520001	85570000	538.655	LIN52
16	28080001	28130000	537.542	DNAH14
16	28060001	28110000	537.542	LOC785251|DNAH14
20	41300001	41350000	529.884	MTMR12
24	46760001	46810000	524.029	HDHD2|KATNAL2
24	46780001	46830000	524.029	HDHD2|KATNAL2
24	46740001	46790000	524.029	KATNAL2
24	46800001	46850000	519.128	HDHD2
20	41360001	41410000	508.892	MTMR12
2	133420001	133470000	505.976	EMC1|UBR4
2	133440001	133490000	505.976	UBR4
20	41380001	41430000	494.358	MTMR12
11	74820001	74870000	492.766	ITSN2
22	58880001	58930000	488.911	ACAD9
22	58860001	58910000	488.911	ACAD9|IQSEC1
22	58840001	58890000	488.911	IQSEC1
22	14280001	14330000	483.856	ULK4
16	54300001	54350000	480.301	LOC525101|LOC107133242|LOC530668
16	54320001	54370000	480.301	LOC530668
16	54340001	54390000	480.301	LOC789138|LOC530668
16	28140001	28190000	476.218	DNAH14
5	34280001	34330000	476.044	SCAF11|ARID2
26	38260001	38310000	470.704	RAB11FIP2
26	38280001	38330000	470.704	RAB11FIP2
26	38300001	38350000	470.704	RAB11FIP2
22	10320001	10370000	462.024	LRRFIP2
22	10340001	10390000	462.024	LRRFIP2
21	61640001	61690000	457.914	VRK1
21	61660001	61710000	457.914	VRK1
21	61680001	61730000	457.914	VRK1
5	79840001	79890000	452.95	TMTC1
5	79860001	79910000	452.95	TMTC1
2	133500001	133550000	446.95	UBR4
2	133520001	133570000	446.95	UBR4
2	133540001	133590000	446.95	UBR4
22	10360001	10410000	441.619	LRRFIP2
22	10380001	10430000	441.619	LRRFIP2
24	46560001	46610000	438.411	PIAS2
24	46580001	46630000	438.411	PIAS2
22	10300001	10350000	437.848	LRRFIP2
24	46820001	46870000	433.484	HDHD2|IER3IP1
3	8700001	8750000	431.273	CD244
3	8720001	8770000	431.273	CD244|LY9
22	10400001	10450000	424.009	LRRFIP2
22	10420001	10470000	424.009	LRRFIP2|MLH1
5	34220001	34270000	419.743	SCAF11
5	34240001	34290000	419.743	SCAF11
5	34260001	34310000	419.743	SCAF11|ARID2
6	70900001	70950000	417.53	CLOCK
6	70920001	70970000	417.53	CLOCK
3	8740001	8790000	415.885	CD244|LY9
11	74960001	75010000	403.269	PFN4|SF3B6|TP53I3|FKBP1B|WDCP|FAM228B
11	74980001	75030000	403.269	SF3B6|TP53I3|FKBP1B|WDCP
6	70940001	70990000	401.356	PDCL2|CLOCK
7	34720001	34770000	396.309	DMXL1
9	65620001	65670000	389.836	LOC101907989
1	37420001	37470000	388.798	EPHA3
1	37440001	37490000	388.798	EPHA3
1	37460001	37510000	388.798	EPHA3
10	85400001	85450000	386.621	BBOF1|ALDH6A1|LIN52
10	85420001	85470000	386.621	BBOF1|ALDH6A1|LIN52
10	85380001	85430000	386.621	ENTPD5|BBOF1|ALDH6A1
3	8680001	8730000	384.838	CD244
16	28160001	28210000	381.14	DNAH14
24	46520001	46570000	379.759	PIAS2
24	46540001	46590000	379.759	PIAS2
5	79880001	79930000	378.095	TMTC1
10	85540001	85590000	376.193	LIN52
5	79820001	79870000	376.176	TMTC1
6	70880001	70930000	370.113	CLOCK
18	21620001	21670000	369.234	CHD9
18	21640001	21690000	369.234	CHD9
18	21660001	21710000	369.234	CHD9
11	74780001	74830000	368.212	ITSN2
11	74800001	74850000	368.212	ITSN2
8	5020001	5070000	367.974	GALNTL6
8	5040001	5090000	367.974	GALNTL6
10	85440001	85490000	367.751	ALDH6A1|LIN52
10	85460001	85510000	367.751	LIN52
5	34200001	34250000	366.589	SCAF11
16	28040001	28090000	358.531	LOC785251|DNAH14
13	74120001	74170000	355.347	TKDP2
13	74100001	74150000	355.347	TKDP4|TKDP2
29	22520001	22570000	354.224	ANO5
29	22480001	22530000	354.224	SLC17A6
29	22500001	22550000	354.224	SLC17A6
22	10440001	10490000	346.34	LRRFIP2|MLH1
22	10460001	10510000	346.34	MLH1
18	21680001	21730000	343.056	CHD9
18	21700001	21750000	343.056	CHD9
1	74860001	74910000	331.446	FGF12
1	74880001	74930000	331.446	FGF12
1	74900001	74950000	331.446	FGF12
5	79800001	79850000	322.629	TMTC1
3	52500001	52550000	320.513	BARHL2
3	52520001	52570000	320.513	BARHL2
16	36720001	36770000	318.753	ATP1B1
26	30480001	30530000	315.827	XPNPEP1
11	44580001	44630000	314.534	CCDC138|EDAR
11	44560001	44610000	314.534	EDAR
5	36200001	36250000	311.845	TMEM117
5	36220001	36270000	311.845	TMEM117
2	133560001	133610000	308.828	UBR4
22	14140001	14190000	308.741	ULK4
22	14160001	14210000	308.741	ULK4
6	70840001	70890000	306.546	TMEM165|CLOCK
6	70860001	70910000	306.546	TMEM165|CLOCK
1	37340001	37390000	302.781	EPHA3
1	37360001	37410000	302.781	EPHA3
1	37380001	37430000	302.781	EPHA3
2	26420001	26470000	302.253	UBR3
2	26440001	26490000	302.253	UBR3
2	26460001	26510000	302.253	UBR3
22	55940001	55990000	295.871	TMCC1
22	55960001	56010000	295.871	TMCC1
13	22060001	22110000	295.647	NEBL
13	22080001	22130000	295.647	NEBL
13	22100001	22150000	295.647	NEBL
7	102180001	102230000	295.619	PPIP5K2
7	102200001	102250000	295.619	PPIP5K2
7	102220001	102270000	295.619	PPIP5K2|C7H5orf30
7	34820001	34870000	295.303	DTWD2
7	81680001	81730000	291.626	SSBP2
7	81700001	81750000	291.626	SSBP2
4	47940001	47990000	291.063	PIK3CG
4	47960001	48010000	291.063	PIK3CG
6	70960001	71010000	289.904	PDCL2|CLOCK
1	125400001	125450000	284.638	SLC9A9
1	125420001	125470000	284.638	SLC9A9
1	125440001	125490000	284.638	SLC9A9
1	125040001	125090000	282.967	SLC9A9
1	125060001	125110000	282.967	SLC9A9
21	61700001	61750000	282.681	VRK1
2	133400001	133450000	282.067	MRTO4|EMC1
20	10480001	10530000	280.111	CCNB1|CENPH
20	10500001	10550000	280.111	CCNB1|SLC30A5|CENPH
20	10520001	10570000	280.111	SLC30A5
5	36240001	36290000	279.955	TMEM117
10	54840001	54890000	277.793	DNAAF4
10	54860001	54910000	277.793	DNAAF4
10	54820001	54870000	277.793	PYGO1|DNAAF4
1	74960001	75010000	276.998	FGF12
1	74980001	75030000	276.998	FGF12
8	27180001	27230000	276.932	CNTLN
8	27200001	27250000	276.932	CNTLN
8	27220001	27270000	276.932	CNTLN
3	8760001	8810000	276.157	LOC613822|LY9
9	94860001	94910000	275.847	TULP4
9	94880001	94930000	275.847	TULP4
9	94900001	94950000	275.847	TULP4
5	34180001	34230000	273.36	SCAF11
1	4640001	4690000	271.574	KRTAP11-1
16	28520001	28570000	271.403	ENAH
16	28540001	28590000	271.403	ENAH
1	125080001	125130000	267.087	SLC9A9
16	63920001	63970000	266.917	DHX9|SHCBP1L
16	63940001	63990000	266.917	SHCBP1L
16	63960001	64010000	266.917	SHCBP1L
29	22540001	22590000	265.704	ANO5
5	9320001	9370000	265.57	PPP1R12A
5	9340001	9390000	265.57	PPP1R12A
5	9360001	9410000	265.57	PPP1R12A
5	69660001	69710000	263.561	TCP11L2
16	54360001	54410000	263.456	LOC789138
5	10360001	10410000	258.207	LIN7A
5	10380001	10430000	258.207	LIN7A
7	100001	150000	257.904	LOC101907627
7	80001	130000	257.904	LOC112447312|LOC101907627
2	53020001	53070000	257.519	ARHGAP15
2	53040001	53090000	257.519	ARHGAP15
9	65640001	65690000	256.737	LOC101907989
9	65660001	65710000	256.737	LOC101907989
5	28260001	28310000	255.655	SLC4A8
5	28280001	28330000	255.655	SLC4A8
5	28300001	28350000	255.655	SLC4A8
14	54700001	54750000	254.545	LOC107133125|SYBU
14	54720001	54770000	254.545	LOC107133125|SYBU
14	54740001	54790000	254.545	LOC107133125|SYBU
17	28860001	28910000	253.909	SCLT1
17	28880001	28930000	253.909	SCLT1
7	102240001	102290000	252.257	C7H5orf30
7	102260001	102310000	252.257	C7H5orf30
14	20240001	20290000	250.348	SNTG1
14	20260001	20310000	250.348	SNTG1
27	25020001	25070000	249.849	ERI1
27	25040001	25090000	249.849	ERI1
27	25060001	25110000	249.849	ERI1
9	24940001	24990000	248.34	CENPW
11	44540001	44590000	247.997	EDAR
7	34500001	34550000	246.024	TNFAIP8
7	34520001	34570000	246.024	TNFAIP8
16	38940001	38990000	245.699	PRRC2C
16	38960001	39010000	245.699	PRRC2C
16	38980001	39030000	245.699	PRRC2C
1	74940001	74990000	241.629	FGF12
6	67080001	67130000	240.534	SLAIN2
6	67100001	67150000	240.534	SLAIN2
6	67120001	67170000	240.534	SLC10A4|SLAIN2
15	84120001	84170000	240.393	OR4A15
15	84140001	84190000	240.393	OR4A15
13	71400001	71450000	240.209	PTPRT
13	71420001	71470000	240.209	PTPRT
13	71440001	71490000	240.209	PTPRT
5	42900001	42950000	239.76	PTPRB
5	42920001	42970000	239.76	PTPRB
8	4880001	4930000	239.214	GALNTL6
8	4900001	4950000	239.214	GALNTL6
8	4920001	4970000	239.214	GALNTL6
5	36180001	36230000	238.737	TMEM117
16	28500001	28550000	237.112	ENAH
7	102160001	102210000	236.675	PPIP5K2
3	1280001	1330000	236.576	LOC112445922|POU2F1
3	1300001	1350000	236.576	POU2F1
13	74160001	74210000	236.55	LOC404061
13	74140001	74190000	236.55	TKDP2
24	46500001	46550000	236.186	PIAS2
1	125180001	125230000	235.022	SLC9A9
1	125200001	125250000	235.022	SLC9A9
1	125220001	125270000	235.022	SLC9A9
18	21000001	21050000	233.948	TOX3
9	15280001	15330000	231.292	SENP6
9	15300001	15350000	231.292	SENP6
9	15320001	15370000	231.292	SENP6
13	59400001	59450000	230.889	FAM209A|RTF2
13	59420001	59470000	230.889	FAM209A|RTF2|GCNT7
1	6840001	6890000	230.328	BACH1
13	22140001	22190000	230.119	NEBL
13	22160001	22210000	230.119	NEBL
13	22180001	22230000	230.119	NEBL
18	21720001	21770000	229.971	CHD9
5	10320001	10370000	228.771	LIN7A
5	10340001	10390000	228.771	LIN7A
18	21600001	21650000	228.36	CHD9
6	88280001	88330000	228.02	ANKRD17
6	88300001	88350000	228.02	ANKRD17
6	67060001	67110000	227.648	SLAIN2
14	20280001	20330000	224.983	SNTG1
14	20300001	20350000	224.983	SNTG1
16	63900001	63950000	223.882	DHX9|SHCBP1L
18	8380001	8430000	223.434	PLCG2
18	8400001	8450000	223.434	PLCG2
18	8420001	8470000	223.434	PLCG2
13	58720001	58770000	221.75	RBM38
13	58740001	58790000	221.75	RBM38|RAE1
6	70980001	71030000	221.639	PDCL2|NMU
21	22700001	22750000	220.702	PDE8A
21	22720001	22770000	220.702	PDE8A
11	45600001	45650000	220.685	ST6GAL2
7	102140001	102190000	220.416	GIN1|PPIP5K2
27	26580001	26630000	217.821	RBPMS
27	26600001	26650000	217.821	RBPMS
20	10460001	10510000	217.36	CCNB1|CDK7|MRPS36|CENPH
20	10440001	10490000	217.36	CDK7|MRPS36|CENPH
7	34540001	34590000	216.773	TNFAIP8
11	44740001	44790000	216.397	LIMS1
11	44760001	44810000	216.397	LIMS1|GCC2
9	65300001	65350000	216.022	MRAP2
9	65320001	65370000	216.022	MRAP2
17	28820001	28870000	213.541	SCLT1
17	28840001	28890000	213.541	SCLT1
10	85560001	85610000	212.552	VSX2|LIN52
28	9320001	9370000	211.89	ACTN2
28	9340001	9390000	211.89	ACTN2
1	4660001	4710000	211.723	KRTAP11-1
3	1480001	1530000	211.352	POU2F1
26	3460001	3510000	210.755	LOC100848463|LOC104975936
18	21580001	21630000	210.545	CHD9
8	4940001	4990000	207.835	GALNTL6
17	29320001	29370000	206.651	LOC101903064
17	29340001	29390000	206.651	LOC101903064
17	29360001	29410000	206.651	LOC101903064
7	79920001	79970000	203.941	TENM2
7	79940001	79990000	203.941	TENM2
11	75000001	75050000	203.708	FKBP1B|WDCP|MFSD2B
22	13760001	13810000	202.691	CTNNB1
3	52020001	52070000	202.554	HFM1
3	52040001	52090000	202.554	HFM1
1	37480001	37530000	201.04	EPHA3
1	37500001	37550000	201.04	EPHA3
9	65520001	65570000	201.014	RIPPLY2|CYB5R4
9	65540001	65590000	201.014	RIPPLY2|CYB5R4
2	86320001	86370000	198.507	PLCL1
2	86340001	86390000	198.507	PLCL1
2	86360001	86410000	198.507	PLCL1
11	97920001	97970000	198.243	RALGPS1
11	97940001	97990000	198.243	RALGPS1|GARNL3
11	97960001	98010000	198.243	RALGPS1|GARNL3
20	41400001	41450000	196.073	GOLPH3
20	41420001	41470000	196.073	GOLPH3
5	42880001	42930000	195.966	PTPRR|PTPRB
7	48840001	48890000	195.774	SPOCK1
7	48860001	48910000	195.774	SPOCK1
20	22340001	22390000	194.812	MAP3K1
20	22360001	22410000	194.812	MAP3K1
20	22320001	22370000	194.812	SETD9|MAP3K1
26	38560001	38610000	194.503	FAM204A
26	38580001	38630000	194.503	FAM204A
9	15260001	15310000	194.116	SENP6
13	74180001	74230000	191.176	LOC404061|LOC404103
16	45100001	45150000	190.612	LOC786597
16	45120001	45170000	190.612	LOC786597
11	44640001	44690000	188.763	CCDC138|RANBP2
11	44680001	44730000	188.763	LIMS1|RANBP2
11	44660001	44710000	188.763	RANBP2
11	68260001	68310000	187.905	ASPRV1|MXD1
11	68220001	68270000	187.905	SNRNP27|GMCL1|MXD1
11	68240001	68290000	187.905	SNRNP27|MXD1
7	102120001	102170000	187.727	GIN1|PPIP5K2
20	59120001	59170000	185.917	DNAH5
3	51980001	52030000	185.629	HFM1
3	52000001	52050000	185.629	HFM1
11	68200001	68250000	185.603	SNRNP27|GMCL1
29	6980001	7030000	185.5	GRM5
29	7000001	7050000	185.5	GRM5
29	7020001	7070000	185.5	GRM5
2	26400001	26450000	183.041	UBR3
9	65680001	65730000	182.033	THEMIS
2	53060001	53110000	181.813	ARHGAP15
11	44620001	44670000	181.598	CCDC138|RANBP2
1	4920001	4970000	181.319	LOC112446980|LOC785105|LOC112446981|LOC112446982
1	4940001	4990000	181.319	LOC785105|LOC112446981|LOC112446982
10	5320001	5370000	180.949	CPLX2
10	5340001	5390000	180.949	CPLX2
10	5360001	5410000	180.949	CPLX2
10	58440001	58490000	180.919	LOC101905723|LEO1|TMOD3
10	58460001	58510000	180.919	TMOD3
10	58480001	58530000	180.919	TMOD3
3	1260001	1310000	180.741	LOC112445922|CD247|POU2F1
2	26380001	26430000	180.608	UBR3
24	45700001	45750000	178.641	EPG5|PSTPIP2
24	45720001	45770000	178.641	PSTPIP2
1	125460001	125510000	175.262	SLC9A9
7	64820001	64870000	174.884	GRIA1
7	64840001	64890000	174.884	GRIA1
16	28180001	28230000	174.713	DNAH14
16	28200001	28250000	174.713	DNAH14
16	28220001	28270000	174.713	DNAH14
29	22560001	22610000	174.369	ANO5
29	22580001	22630000	174.369	ANO5
7	96620001	96670000	173.984	RIOK2
3	49660001	49710000	173.369	BCAR3
3	49620001	49670000	173.369	DNTTIP2
11	74600001	74650000	171.742	NCOA1
11	74620001	74670000	171.742	NCOA1
3	1820001	1870000	171.7	MAEL
3	1840001	1890000	171.7	MAEL
8	5060001	5110000	171.543	GALNTL6
2	52980001	53030000	171.539	ARHGAP15
2	53000001	53050000	171.539	ARHGAP15
5	36160001	36210000	170.967	TMEM117
13	83400001	83450000	170.685	LOC100298309
1	146940001	146990000	170.288	RUNX1
20	26160001	26210000	170.019	ITGA1
20	26180001	26230000	170.019	ITGA1
20	26200001	26250000	170.019	ITGA1
10	59880001	59930000	169.768	GABPB1
10	59900001	59950000	169.768	GABPB1
10	59920001	59970000	169.768	GABPB1
7	96600001	96650000	169.314	RIOK2
13	78180001	78230000	169.298	CEBPB
13	78160001	78210000	169.298	CEBPB|TMEM189
13	78140001	78190000	169.298	TMEM189|UBE2V1
7	102100001	102150000	168.491	GIN1|PPIP5K2
19	36860001	36910000	168.146	FAM117A
19	36880001	36930000	168.146	SLC35B1|FAM117A
19	36900001	36950000	168.146	SLC35B1|FAM117A|SPOP
24	46360001	46410000	168.127	LOXHD1
24	46380001	46430000	168.127	ST8SIA5|LOXHD1
1	75000001	75050000	167.975	FGF12
11	74640001	74690000	167.277	NCOA1
22	6060001	6110000	166.988	STT3B
22	6080001	6130000	166.988	STT3B
1	125100001	125150000	166.818	SLC9A9
13	62220001	62270000	166.581	EFCAB8
13	62200001	62250000	166.581	MAPRE1|EFCAB8
13	62240001	62290000	166.581	SUN5|EFCAB8
18	15060001	15110000	165.695	MYLK3
18	15080001	15130000	165.695	MYLK3
6	88240001	88290000	165.353	ANKRD17
6	88260001	88310000	165.353	ANKRD17
13	62300001	62350000	164.364	BPIFB2|BPIFB6
13	62280001	62330000	164.364	SUN5|BPIFB2|BPIFB6
13	62260001	62310000	164.364	SUN5|BPIFB2|EFCAB8
20	62820001	62870000	164.02	MARCH6
20	62800001	62850000	164.02	ROPN1L|MARCH6
18	14520001	14570000	163.905	CHMP1A|CDK10|DPEP1|SPATA33
18	14540001	14590000	163.905	CHMP1A|CDK10|SPATA2L|VPS9D1|DPEP1|SPATA33
18	14500001	14550000	163.905	CPNE7|DPEP1
2	60300001	60350000	163.484	LOC785761|THSD7B
2	60320001	60370000	163.484	THSD7B
7	62760001	62810000	163.449	FAT2
7	62780001	62830000	163.449	FAT2
10	5060001	5110000	163.02	SIMC1
10	5080001	5130000	163.02	SIMC1
1	67740001	67790000	162.68	ADCY5
1	67760001	67810000	162.68	ADCY5
11	100320001	100370000	162.575	FNBP1
11	100340001	100390000	162.575	FNBP1
7	93240001	93290000	162.338	FAM172A
7	93260001	93310000	162.338	FAM172A
7	93280001	93330000	162.338	FAM172A
5	14900001	14950000	161.723	ALX1
5	14880001	14930000	161.723	ALX1|LRRIQ1
5	14860001	14910000	161.723	LRRIQ1
29	9520001	9570000	161.649	PICALM
29	9540001	9590000	161.649	PICALM
20	22300001	22350000	161.56	SETD9|MIER3|MAP3K1
9	18520001	18570000	161.375	PHIP
9	18540001	18590000	161.375	PHIP
9	18560001	18610000	161.375	PHIP
16	39000001	39050000	161.033	PRRC2C
16	39020001	39070000	161.033	PRRC2C
13	26740001	26790000	160.914	GJD4|FZD8
13	26760001	26810000	160.914	GJD4|FZD8
13	26720001	26770000	160.914	GJD4|GAD2
16	54280001	54330000	160.803	LOC525100|LOC525101|LOC107133242
16	54260001	54310000	160.803	LOC525100|LOC525101|LOC789126
10	59940001	59990000	160.177	HDC|GABPB1
10	59960001	60010000	160.177	HDC|GABPB1
10	59980001	60030000	160.177	HDC|SLC27A2
5	10120001	10170000	159.708	PTPRQ
5	10140001	10190000	159.708	PTPRQ
5	10160001	10210000	159.708	PTPRQ
6	67140001	67190000	159.199	SLC10A4|ZAR1|FRYL
22	13860001	13910000	158.758	ULK4
22	13880001	13930000	158.758	ULK4
3	51200001	51250000	158.721	BTBD8
3	51220001	51270000	158.721	BTBD8
3	51180001	51230000	158.721	C3H1orf146|BTBD8
13	57720001	57770000	158.653	STX16
7	48820001	48870000	157.859	SPOCK1
28	30980001	31030000	157.69	COMTD1|VDAC2
14	3100001	3150000	157.336	AGO2
14	3140001	3190000	157.336	CHRAC1
14	3120001	3170000	157.336	CHRAC1|AGO2
29	22600001	22650000	156.905	ANO5
15	54040001	54090000	155.958	CHRDL2|RNF169
15	54060001	54110000	155.958	RNF169
26	38540001	38590000	155.638	FAM204A
11	86500001	86550000	155.087	LOC100847716|ROCK2
11	86520001	86570000	155.087	LOC100847716|ROCK2
28	12980001	13030000	154.953	LOC101905153|LOC107131925|ZNF25
28	13000001	13050000	154.953	LOC101905153|LOC107131925|ZNF25
6	30360001	30410000	154.922	SMARCAD1
6	30380001	30430000	154.922	SMARCAD1
13	71580001	71630000	154.915	PTPRT
13	71600001	71650000	154.915	PTPRT
13	71620001	71670000	154.915	PTPRT
12	54560001	54610000	154.034	NDFIP2
12	54580001	54630000	154.034	NDFIP2
22	55980001	56030000	152.81	TMCC1
5	28320001	28370000	152.482	SLC4A8
18	8700001	8750000	152.201	MPHOSPH6
18	8720001	8770000	152.201	MPHOSPH6
17	6000001	6050000	151.365	GATB
17	6020001	6070000	151.365	GATB
17	6040001	6090000	151.365	GATB
16	45040001	45090000	151.343	SLC45A1
17	8040001	8090000	151.027	IQCM
17	8060001	8110000	151.027	IQCM
17	8080001	8130000	151.027	IQCM
25	18480001	18530000	150.944	ACSM3
25	18500001	18550000	150.944	ACSM3|ERI2
25	18520001	18570000	150.944	ACSM3|ERI2|REXO5
26	30540001	30590000	150.823	ADD3
26	30560001	30610000	150.823	ADD3
26	30580001	30630000	150.823	ADD3
15	73860001	73910000	150.543	HSD17B12
15	73880001	73930000	150.543	HSD17B12
15	73900001	73950000	150.543	HSD17B12
10	59380001	59430000	149.484	AP4E1
10	59360001	59410000	149.484	TNFAIP8L3|AP4E1
14	66000001	66050000	149.405	NIPAL2
14	66020001	66070000	149.405	NIPAL2
7	89900001	89950000	149.363	CETN3
7	89920001	89970000	149.363	CETN3
7	89940001	89990000	149.363	CETN3
24	45740001	45790000	149.303	PSTPIP2
24	22540001	22590000	148.757	DTNA
24	22560001	22610000	148.757	DTNA
22	10480001	10530000	148.558	MLH1
15	53420001	53470000	147.513	UCP3
15	53440001	53490000	147.513	UCP3
28	13760001	13810000	146.985	FXYD4|HNRNPF
28	13780001	13830000	146.985	FXYD4|HNRNPF
21	24400001	24450000	146.954	ADAMTSL3
21	24420001	24470000	146.954	ADAMTSL3
10	54880001	54930000	146.868	DNAAF4
28	9300001	9350000	146.73	ACTN2
13	71380001	71430000	146.161	PTPRT
19	36920001	36970000	146.118	SLC35B1|SPOP
13	83420001	83470000	146.085	LOC100298309
14	51380001	51430000	145.817	LOC112449555
14	51400001	51450000	145.817	LOC112449555
16	8880001	8930000	145.756	LOC789494
16	8900001	8950000	145.756	LOC789494
5	95380001	95430000	144.727	ATF7IP
5	95400001	95450000	144.727	ATF7IP
5	95420001	95470000	144.727	ATF7IP
3	51960001	52010000	144.37	HFM1
15	73920001	73970000	143.663	HSD17B12
5	70120001	70170000	143.279	RIC8B
5	70140001	70190000	143.279	RIC8B
1	4900001	4950000	143.012	LOC112446952|LOC101907950|LOC112446968|LOC112446980|LOC785105|LOC112446981
6	34900001	34950000	142.578	SNCA
6	34920001	34970000	142.578	SNCA
8	75740001	75790000	142.462	FAM219A|MYORG
8	75760001	75810000	142.462	FAM219A|MYORG
8	75720001	75770000	142.462	KIF24|NUDT2|FAM219A|MYORG
28	13040001	13090000	141.508	LOC100138479|ZNF25|LOC104970930
28	13020001	13070000	141.508	ZNF25
21	60880001	60930000	141.397	C21H14orf132
21	60900001	60950000	141.397	C21H14orf132
21	60920001	60970000	141.397	C21H14orf132
8	86460001	86510000	140.301	AUH
8	86480001	86530000	140.301	AUH
8	86440001	86490000	140.301	NFIL3
21	22740001	22790000	140.089	PDE8A
7	34480001	34530000	139.766	TNFAIP8
18	14840001	14890000	139.731	SHCBP1
18	14860001	14910000	139.731	SHCBP1
18	14880001	14930000	139.731	SHCBP1
5	12500001	12550000	139.25	TMTC2
5	12520001	12570000	139.25	TMTC2
5	12540001	12590000	139.25	TMTC2
22	58780001	58830000	138.888	IQSEC1
22	58800001	58850000	138.888	IQSEC1
1	7200001	7250000	138.536	LOC615183|LTN1
1	7180001	7230000	138.536	LTN1
1	7160001	7210000	138.536	RWDD2B|LTN1
5	70580001	70630000	138.451	BTBD11
5	70600001	70650000	138.451	BTBD11
5	70620001	70670000	138.451	BTBD11
17	28780001	28830000	138.242	SCLT1
17	28800001	28850000	138.242	SCLT1
5	70100001	70150000	137.979	RIC8B
6	71320001	71370000	137.337	CEP135|EXOC1
6	71300001	71350000	137.337	EXOC1
11	44600001	44650000	136.855	CCDC138|EDAR|RANBP2
16	17740001	17790000	136.723	LOC529930
16	17760001	17810000	136.723	LOC529930
3	49600001	49650000	135.596	DNTTIP2
2	62360001	62410000	135.466	ACMSD
2	62380001	62430000	135.466	ACMSD
22	58760001	58810000	135.294	IQSEC1
15	53600001	53650000	134.657	P4HA3|PPME1
15	53620001	53670000	134.657	P4HA3|PPME1
29	11920001	11970000	134.151	DLG2
29	11940001	11990000	134.151	DLG2
29	11960001	12010000	134.151	DLG2
1	53060001	53110000	133.627	HHLA2
1	53080001	53130000	133.627	HHLA2|MYH15
1	53100001	53150000	133.627	HHLA2|MYH15
29	9500001	9550000	133.546	PICALM
9	18580001	18630000	133.225	PHIP
9	18600001	18650000	133.225	PHIP
9	18620001	18670000	133.225	PHIP
11	1940001	1990000	133.1	MRPS5|ZNF2|ZNF514
11	1960001	2010000	133.1	ZNF2|ZNF514
28	13740001	13790000	132.955	FXYD4
7	65660001	65710000	132.718	GALNT10
7	65680001	65730000	132.718	SAP30L|GALNT10
3	8100001	8150000	131.771	CFAP126
22	14120001	14170000	130.974	ULK4
19	18100001	18150000	130.894	CRLF3
19	18080001	18130000	130.894	CRLF3|ATAD5
11	44780001	44830000	130.371	LIMS1|GCC2
5	10300001	10350000	130.273	LIN7A
24	61120001	61170000	130.082	PHLPP1
24	61140001	61190000	130.082	PHLPP1
24	61160001	61210000	130.082	PHLPP1
5	40820001	40870000	130.062	SLC2A13
5	40840001	40890000	130.062	SLC2A13
23	41360001	41410000	129.954	DTNBP1
23	41380001	41430000	129.954	DTNBP1
15	54080001	54130000	128.768	RNF169
5	95440001	95490000	128.618	ATF7IP
5	95460001	95510000	128.618	ATF7IP
11	44520001	44570000	128.415	EDAR
1	15860001	15910000	127.773	NCAM2
1	15880001	15930000	127.773	NCAM2
21	18860001	18910000	127.083	NTRK3
21	18880001	18930000	127.083	NTRK3
2	53840001	53890000	127	KYNU
9	94720001	94770000	126.61	GTF2H5|TULP4
9	94700001	94750000	126.61	SERAC1|GTF2H5
9	94740001	94790000	126.61	TULP4
14	3160001	3210000	125.75	TRAPPC9
19	36840001	36890000	125.58	FAM117A|KAT7
2	62400001	62450000	125.543	ACMSD
4	19180001	19230000	125.377	PHF14
4	19200001	19250000	125.377	PHF14
18	21500001	21550000	125.264	LOC112442284
7	64760001	64810000	125.22	GRIA1
7	64780001	64830000	125.22	GRIA1
7	64800001	64850000	125.22	GRIA1
8	4960001	5010000	124.532	GALNTL6
8	4980001	5030000	124.532	GALNTL6
7	83140001	83190000	124.111	XRCC4
7	83160001	83210000	124.111	XRCC4
7	83180001	83230000	124.111	XRCC4
7	108920001	108970000	123.87	MAN2A1
7	108940001	108990000	123.87	MAN2A1
7	108960001	109010000	123.87	MAN2A1
26	30600001	30650000	123.684	ADD3
13	59500001	59550000	123.28	CSTF1|CASS4
13	59480001	59530000	123.28	RTF2|CASS4
27	26620001	26670000	122.699	RBPMS
27	26640001	26690000	122.699	RBPMS
8	17160001	17210000	122.673	IFT74
8	17180001	17230000	122.673	IFT74
8	17140001	17190000	122.673	TEK|IFT74
3	110220001	110270000	122.332	KIAA0319L
3	110200001	110250000	122.332	NCDN|KIAA0319L
22	56040001	56090000	122.19	TMCC1
22	56060001	56110000	122.19	TMCC1
3	8520001	8570000	121.927	LOC100336682
14	54680001	54730000	121.911	SYBU
18	21940001	21990000	121.658	RPGRIP1L
18	21960001	22010000	121.658	RPGRIP1L
18	21980001	22030000	121.658	RPGRIP1L
4	77160001	77210000	121.035	MYL7|POLD2|GCK|AEBP1
4	77180001	77230000	121.035	MYL7|POLD2|LOC112446407|POLM|AEBP1

## Sheet: Table S8
Table S8. KEGG pathway analysis of Jiaxian Red candidate genes overlapped by θπ and CLR methods.
#Term	ID	Input number	Background number	Corrected P-Value	Input	Hyperlink
Regulation of actin cytoskeleton	bta04810	6	212	0.0443701	ITGA1|ENAH|MYLK3|ROCK2|PFN4|PPP1R12A	http://www.genome.jp/kegg-bin/show_pathway?bta04810/bta:508874%09red/bta:282041%09red/bta:538606%09red/bta:526379%09red/bta:535951%09red/bta:513095%09red
cGMP-PKG signaling pathway	bta04022	5	169	0.0619605	ATP1B1|PIK3CG|MYLK3|ROCK2|PPP1R12A	http://www.genome.jp/kegg-bin/show_pathway?bta04022/bta:530001%09red/bta:526379%09red/bta:519758%09red/bta:282041%09red/bta:538606%09red
Platelet activation	bta04611	4	121	0.080862	PIK3CG|MYLK3|ROCK2|PPP1R12A	http://www.genome.jp/kegg-bin/show_pathway?bta04611/bta:530001%09red/bta:526379%09red/bta:282041%09red/bta:538606%09red
Focal adhesion	bta04510	5	198	0.0818576	CTNNB1|ITGA1|MYLK3|ROCK2|PPP1R12A	http://www.genome.jp/kegg-bin/show_pathway?bta04510/bta:282041%09red/bta:526379%09red/bta:539003%09red/bta:535951%09red/bta:538606%09red
Oxytocin signaling pathway	bta04921	4	152	0.110537	PIK3CG|MYLK3|ROCK2|PPP1R12A	http://www.genome.jp/kegg-bin/show_pathway?bta04921/bta:530001%09red/bta:526379%09red/bta:282041%09red/bta:538606%09red
Wnt signaling pathway	bta04310	4	161	0.123202	FZD8|CTNNB1|VANGL2|ROCK2	http://www.genome.jp/kegg-bin/show_pathway?bta04310/bta:282041%09red/bta:616913%09red/bta:520544%09red/bta:539003%09red
Aldosterone-regulated sodium reabsorption	bta04960	2	37	0.145017	FXYD4|ATP1B1	http://www.genome.jp/kegg-bin/show_pathway?bta04960/bta:519758%09red/bta:100295639%09red
Melanogenesis	bta04916	3	102	0.145822	FZD8|CTNNB1|MC1R	http://www.genome.jp/kegg-bin/show_pathway?bta04916/bta:616913%09red/bta:281298%09red/bta:539003%09red
Proteoglycans in cancer	bta05205	4	202	0.163791	FZD8|CTNNB1|PPP1R12A|ROCK2	http://www.genome.jp/kegg-bin/show_pathway?bta05205/bta:282041%09red/bta:616913%09red/bta:539003%09red/bta:538606%09red
Thyroid hormone signaling pathway	bta04919	3	118	0.163791	CTNNB1|NCOA1|ATP1B1	http://www.genome.jp/kegg-bin/show_pathway?bta04919/bta:519758%09red/bta:539003%09red/bta:525346%09red
cAMP signaling pathway	bta04024	4	228	0.173034	GRIA1|PPP1R12A|ROCK2|ATP1B1	http://www.genome.jp/kegg-bin/show_pathway?bta04024/bta:282041%09red/bta:538606%09red/bta:529618%09red/bta:519758%09red
Vascular smooth muscle contraction	bta04270	3	133	0.173034	MYLK3|ROCK2|PPP1R12A	http://www.genome.jp/kegg-bin/show_pathway?bta04270/bta:282041%09red/bta:526379%09red/bta:538606%09red
Basal cell carcinoma	bta05217	2	63	0.181138	FZD8|CTNNB1	http://www.genome.jp/kegg-bin/show_pathway?bta05217/bta:616913%09red/bta:539003%09red
Breast cancer	bta05224	3	150	0.182803	FZD8|CTNNB1|NCOA1	http://www.genome.jp/kegg-bin/show_pathway?bta05224/bta:616913%09red/bta:525346%09red/bta:539003%09red
Steroid hormone biosynthesis	bta00140	2	68	0.184992	HSD17B12|CYP19A1	http://www.genome.jp/kegg-bin/show_pathway?bta00140/bta:281740%09red/bta:789567%09red
Adherens junction	bta04520	2	69	0.184992	CTNNB1|PTPRB	http://www.genome.jp/kegg-bin/show_pathway?bta04520/bta:539003%09red/bta:505696%09red
Inositol phosphate metabolism	bta00562	2	73	0.186693	ALDH6A1|PIK3CG	http://www.genome.jp/kegg-bin/show_pathway?bta00562/bta:327692%09red/bta:530001%09red
Gastric acid secretion	bta04971	2	74	0.189053	MYLK3|ATP1B1	http://www.genome.jp/kegg-bin/show_pathway?bta04971/bta:519758%09red/bta:526379%09red
Arrhythmogenic right ventricular cardiomyopathy (ARVC)	bta05412	2	76	0.189053	CTNNB1|ITGA1	http://www.genome.jp/kegg-bin/show_pathway?bta05412/bta:539003%09red/bta:535951%09red
Hepatocellular carcinoma	bta05225	3	174	0.193201	FZD8|CTNNB1|ARID2	http://www.genome.jp/kegg-bin/show_pathway?bta05225/bta:616913%09red/bta:517876%09red/bta:539003%09red
Axon guidance	bta04360	3	180	0.197424	ENAH|EPHA3|ROCK2	http://www.genome.jp/kegg-bin/show_pathway?bta04360/bta:282041%09red/bta:513095%09red/bta:537951%09red
Salmonella infection	bta05132	2	85	0.200247	PFN4|ROCK2	http://www.genome.jp/kegg-bin/show_pathway?bta05132/bta:282041%09red/bta:508874%09red
Glycosphingolipid biosynthesis - ganglio series	bta00604	1	16	0.20222	ST8SIA5	http://www.genome.jp/kegg-bin/show_pathway?bta00604/bta:497020%09red
Terpenoid backbone biosynthesis	bta00900	1	21	0.220173	NUS1	http://www.genome.jp/kegg-bin/show_pathway?bta00900/bta:100849670%09red
Rap1 signaling pathway	bta04015	3	216	0.224603	CTNNB1|ENAH|PFN4	http://www.genome.jp/kegg-bin/show_pathway?bta04015/bta:539003%09red/bta:508874%09red/bta:513095%09red
Proximal tubule bicarbonate reclamation	bta04964	1	22	0.224603	ATP1B1	http://www.genome.jp/kegg-bin/show_pathway?bta04964/bta:519758%09red
Histidine metabolism	bta00340	1	23	0.228343	HDC	http://www.genome.jp/kegg-bin/show_pathway?bta00340/bta:515950%09red
Leukocyte transendothelial migration	bta04670	2	113	0.234844	CTNNB1|ROCK2	http://www.genome.jp/kegg-bin/show_pathway?bta04670/bta:282041%09red/bta:539003%09red
Fatty acid elongation	bta00062	1	29	0.251528	HSD17B12	http://www.genome.jp/kegg-bin/show_pathway?bta00062/bta:789567%09red
RNA polymerase	bta03020	1	29	0.251528	POLR3B	http://www.genome.jp/kegg-bin/show_pathway?bta03020/bta:540839%09red
Endocytosis	bta04144	3	246	0.255153	IQSEC1|RAB11FIP2|CHMP1A	http://www.genome.jp/kegg-bin/show_pathway?bta04144/bta:540709%09red/bta:789414%09red/bta:521541%09red
Biosynthesis of unsaturated fatty acids	bta01040	1	30	0.255153	HSD17B12	http://www.genome.jp/kegg-bin/show_pathway?bta01040/bta:789567%09red
Circadian rhythm	bta04710	1	31	0.259817	CLOCK	http://www.genome.jp/kegg-bin/show_pathway?bta04710/bta:100300400%09red
Mucin type O-glycan biosynthesis	bta00512	1	31	0.259817	GALNTL6	http://www.genome.jp/kegg-bin/show_pathway?bta00512/bta:615819%09red
Natural killer cell mediated cytotoxicity	bta04650	2	131	0.263142	CD244|CD48	http://www.genome.jp/kegg-bin/show_pathway?bta04650/bta:513468%09red/bta:508386%09red
Dopaminergic synapse	bta04728	2	132	0.263556	GRIA1|CLOCK	http://www.genome.jp/kegg-bin/show_pathway?bta04728/bta:529618%09red/bta:100300400%09red
Spliceosome	bta03040	2	133	0.266317	SNRNP27|SF3B6	http://www.genome.jp/kegg-bin/show_pathway?bta03040/bta:508876%09red/bta:790677%09red
Propanoate metabolism	bta00640	1	33	0.266476	ALDH6A1	http://www.genome.jp/kegg-bin/show_pathway?bta00640/bta:327692%09red
SNARE interactions in vesicular transport	bta04130	1	34	0.269825	STX16	http://www.genome.jp/kegg-bin/show_pathway?bta04130/bta:519624%09red
Signaling pathways regulating pluripotency of stem cells	bta04550	2	139	0.275153	FZD8|CTNNB1	http://www.genome.jp/kegg-bin/show_pathway?bta04550/bta:616913%09red/bta:539003%09red
Apelin signaling pathway	bta04371	2	140	0.27617	MYLK3|PIK3CG	http://www.genome.jp/kegg-bin/show_pathway?bta04371/bta:530001%09red/bta:526379%09red
beta-Alanine metabolism	bta00410	1	36	0.27617	ALDH6A1	http://www.genome.jp/kegg-bin/show_pathway?bta00410/bta:327692%09red

## Sheet: Table S9
Table S9. GO enrichment of Jiaxian Red candidate genes overlapped by θπ and CLR methods.
#Term	ID	Input number	Background number	Corrected P-Value	Input	Hyperlink
regulation of microtubule cytoskeleton organization	GO:0070507	7	68	0.000330226	EPHA3|ROCK2|CTNNB1|SLAIN2|SNCA|CHMP1A|MAPRE1	http://amigo.geneontology.org/amigo/term/GO:0070507
regulation of cytoskeleton organization	GO:0051493	10	200	0.000330226	EPHA3|ROCK2|SPIRE2|CTNNB1|SLAIN2|PFN4|SNCA|CHMP1A|MAPRE1|VANGL2	http://amigo.geneontology.org/amigo/term/GO:0051493
cellular process	GO:0009987	75	8219	0.000330226	HSD17B12|FKBP1B|TNFAIP8L3|CLOCK|ITGA1|SF3B6|EPHA3|CTNNB1|P4HA3|MARCH6|HDHD2|SCAF11|ANKRD17|VANGL2|PIK3CG|GCC2|DPEP1|MXD1|HDC|VRK1|KAT7|NCOA1|ZNF2|LEO1|CDK10|DEF8|MPHOSPH6|HFM1|NDFIP2|PPME1|SLC4A8|PFN4|FANCA|NFIL3|VGLL2|RPGRIP1L|GIN1|MAPRE1|RBM38|ZNF514|RANBP2|GABPB1|PDCL2|CD48|SHCBP1|SPOP|SNCA|MYLK3|LY9|ALDH6A1|TNFAIP8|TMEM165|RAE1|CENPW|CHMP1A|UCP3|SLC27A2|TRAPPC9|RAB11FIP2|BARHL2|LRRFIP2|SLAIN2…	http://amigo.geneontology.org/amigo/term/GO:0009987
regulation of microtubule-based process	GO:0032886	7	80	0.000352649	EPHA3|ROCK2|CTNNB1|SLAIN2|SNCA|CHMP1A|MAPRE1	http://amigo.geneontology.org/amigo/term/GO:0032886
binding	GO:0005488	61	6284	0.000728258	HSD17B12|FKBP1B|DEF8|TNFAIP8L3|CLOCK|ITGA1|SF3B6|EPHA3|CTNNB1|P4HA3|MARCH6|POLR3B|SCAF11|ANKRD17|KAT7|GCC2|DPEP1|MXD1|NCOA1|ZNF2|CDK10|HDHD2|PIK3CG|HFM1|NDFIP2|PPME1|PFN4|NFIL3|VGLL2|RPGRIP1L|GIN1|MAPRE1|RBM38|ZNF514|RANBP2|CHRAC1|VRK1|SHCBP1|SPOP|MYLK3|TP53I3|TUBB3|ALDH6A1|RAE1|CENPW|CHMP1A|SSBP2|SLC27A2|TRAPPC9|RAB11FIP2|BARHL2|RFX4|CYP19A1|ROCK2|SPIRE2|LEO1|LIMS1|TOX3|HNRNPF|SNCA|HDC	http://amigo.geneontology.org/amigo/term/GO:0005488
cellular macromolecule metabolic process	GO:0044260	44	4031	0.00176527	TNFAIP8L3|CLOCK|ITGA1|EPHA3|CTNNB1|P4HA3|MARCH6|POLR3B|ANKRD17|VANGL2|DPEP1|MXD1|NCOA1|ZNF2|CDK10|PIK3CG|HFM1|NDFIP2|PPME1|NFIL3|VGLL2|FKBP1B|GIN1|RBM38|ZNF514|RANBP2|GABPB1|VRK1|SPOP|MYLK3|TMEM165|CHMP1A|UCP3|TNFAIP8|BARHL2|LRRFIP2|RFX4|ROCK2|KAT7|LEO1|TOX3|SNCA|LIN52|SLAMF1	http://amigo.geneontology.org/amigo/term/GO:0044260
microtubule cytoskeleton organization	GO:0000226	9	217	0.00176527	EPHA3|ROCK2|SPIRE2|CTNNB1|SLAIN2|GCC2|SNCA|CHMP1A|MAPRE1	http://amigo.geneontology.org/amigo/term/GO:0000226
macromolecule metabolic process	GO:0043170	48	4660	0.00212939	TNFAIP8L3|CLOCK|ITGA1|SF3B6|EPHA3|CTNNB1|P4HA3|MARCH6|POLR3B|ANKRD17|VANGL2|PIK3CG|DPEP1|MXD1|NCOA1|ZNF2|CDK10|MPHOSPH6|HFM1|NDFIP2|PPME1|NFIL3|VGLL2|FKBP1B|GIN1|RBM38|ZNF514|RANBP2|GABPB1|VRK1|SCAF11|SPOP|MYLK3|TMEM165|CHMP1A|UCP3|TNFAIP8|BARHL2|LRRFIP2|RFX4|ROCK2|KAT7|LEO1|TOX3|HNRNPF|SNCA|LIN52|SLAMF1	http://amigo.geneontology.org/amigo/term/GO:0043170
organelle organization	GO:0006996	25	1697	0.00212939	CLOCK|EPHA3|CTNNB1|SLAIN2|VANGL2|SPIRE2|NCOA1|HFM1|GCC2|FANCA|MAPRE1|VRK1|CHRAC1|MYLK3|TUBB3|TMEM165|RAE1|CENPW|CHMP1A|ROCK2|KAT7|LEO1|PFN4|SNCA|SLAMF1	http://amigo.geneontology.org/amigo/term/GO:0006996
nitrogen compound metabolic process	GO:0006807	50	4993	0.0022989	TNFAIP8L3|CLOCK|ITGA1|SF3B6|EPHA3|CTNNB1|P4HA3|MARCH6|POLR3B|VRK1|VANGL2|PIK3CG|DPEP1|MXD1|NCOA1|ZNF2|CDK10|MPHOSPH6|HFM1|NDFIP2|PPME1|NFIL3|VGLL2|FKBP1B|GIN1|RBM38|ZNF514|RANBP2|GABPB1|PDCL2|SCAF11|SPOP|MYLK3|ALDH6A1|TMEM165|CHMP1A|UCP3|TNFAIP8|BARHL2|LRRFIP2|RFX4|ROCK2|KAT7|LEO1|TOX3|HNRNPF|SNCA|HDC|LIN52|SLAMF1	http://amigo.geneontology.org/amigo/term/GO:0006807
cellular metabolic process	GO:0044237	53	5446	0.0022989	TNFAIP8L3|CLOCK|ITGA1|SF3B6|EPHA3|CTNNB1|P4HA3|MARCH6|POLR3B|ANKRD17|VANGL2|PIK3CG|DPEP1|MXD1|VRK1|NCOA1|ZNF2|CDK10|HDHD2|MPHOSPH6|HFM1|NDFIP2|PPME1|NFIL3|VGLL2|FKBP1B|GIN1|RBM38|ZNF514|RANBP2|GABPB1|PDCL2|SCAF11|SPOP|MYLK3|ALDH6A1|TNFAIP8|TMEM165|CHMP1A|UCP3|SLC27A2|BARHL2|LRRFIP2|RFX4|ROCK2|KAT7|LEO1|TOX3|HNRNPF|SNCA|HDC|LIN52|SLAMF1	http://amigo.geneontology.org/amigo/term/GO:0044237
cytoskeleton organization	GO:0007010	13	539	0.0022989	EPHA3|TUBB3|ROCK2|MYLK3|CTNNB1|SLAIN2|PFN4|GCC2|SNCA|CHMP1A|SPIRE2|MAPRE1|VANGL2	http://amigo.geneontology.org/amigo/term/GO:0007010
microtubule-based process	GO:0007017	10	311	0.0022989	EPHA3|TUBB3|ROCK2|SPIRE2|CTNNB1|SLAIN2|GCC2|SNCA|CHMP1A|MAPRE1	http://amigo.geneontology.org/amigo/term/GO:0007017
cell cortex	GO:0005938	6	86	0.0022989	ADD3|SPIRE2|CTNNB1|PFN4|SNCA|MAPRE1	http://amigo.geneontology.org/amigo/term/GO:0005938
intracellular	GO:0005622	65	7359	0.00244383	FKBP1B|TNFAIP8L3|CLOCK|ZAR1|SF3B6|EPHA3|CTNNB1|P4HA3|DBNDD1|POLR3B|ANKRD17|VANGL2|PIK3CG|VRK1|KAT7|NCOA1|ZNF2|LEO1|DEF8|MPHOSPH6|NDFIP2|SNRNP27|GCC2|FANCA|NFIL3|VGLL2|RPGRIP1L|MAPRE1|RBM38|ZNF514|RANBP2|KIAA0319L|GABPB1|PDCL2|SCAF11|SPOP|SCG3|SNCA|MYLK3|TUBB3|ALDH6A1|TNFAIP8|TMEM165|RAE1|CENPW|CHMP1A|UCP3|ADD3|SLC27A2|TRAPPC9|RAB11FIP2|BARHL2|SLAIN2|RFX4|ROCK2|SPIRE2|SLC35B1|GAS8|ARHGAP15|PFN4|HN…	http://amigo.geneontology.org/amigo/term/GO:0005622
metabolic process	GO:0008152	56	6048	0.00347273	HSD17B12|TNFAIP8L3|CLOCK|ITGA1|SF3B6|EPHA3|CTNNB1|P4HA3|MARCH6|POLR3B|ANKRD17|VANGL2|PIK3CG|DPEP1|MXD1|VRK1|NCOA1|ZNF2|CDK10|HDHD2|MPHOSPH6|HFM1|NDFIP2|PPME1|NFIL3|VGLL2|FKBP1B|GIN1|RBM38|ZNF514|RANBP2|GABPB1|PDCL2|SCAF11|SPOP|MYLK3|TP53I3|ALDH6A1|TNFAIP8|TMEM165|CHMP1A|UCP3|SLC27A2|BARHL2|LRRFIP2|RFX4|CYP19A1|ROCK2|KAT7|LEO1|TOX3|HNRNPF|SNCA|HDC|LIN52|SLAMF1	http://amigo.geneontology.org/amigo/term/GO:0008152
primary metabolic process	GO:0044238	51	5321	0.00369406	TNFAIP8L3|CLOCK|ITGA1|SF3B6|EPHA3|CTNNB1|P4HA3|MARCH6|POLR3B|VRK1|VANGL2|PIK3CG|DPEP1|MXD1|NCOA1|ZNF2|CDK10|MPHOSPH6|HFM1|NDFIP2|PPME1|NFIL3|VGLL2|FKBP1B|GIN1|RBM38|ZNF514|RANBP2|GABPB1|PDCL2|SCAF11|SPOP|MYLK3|ALDH6A1|TNFAIP8|TMEM165|CHMP1A|UCP3|SLC27A2|BARHL2|LRRFIP2|RFX4|ROCK2|KAT7|LEO1|TOX3|HNRNPF|SNCA|HDC|LIN52|SLAMF1	http://amigo.geneontology.org/amigo/term/GO:0044238
organic substance metabolic process	GO:0071704	52	5549	0.0052088	TNFAIP8L3|CLOCK|ITGA1|SF3B6|EPHA3|CTNNB1|P4HA3|MARCH6|POLR3B|ANKRD17|VANGL2|PIK3CG|DPEP1|MXD1|VRK1|NCOA1|ZNF2|CDK10|MPHOSPH6|HFM1|NDFIP2|PPME1|NFIL3|VGLL2|FKBP1B|GIN1|RBM38|ZNF514|RANBP2|GABPB1|PDCL2|SCAF11|SPOP|MYLK3|ALDH6A1|TNFAIP8|TMEM165|CHMP1A|UCP3|SLC27A2|BARHL2|LRRFIP2|RFX4|ROCK2|KAT7|LEO1|TOX3|HNRNPF|SNCA|HDC|LIN52|SLAMF1	http://amigo.geneontology.org/amigo/term/GO:0071704
biological regulation	GO:0065007	54	5876	0.00557316	HSD17B12|FKBP1B|TNFAIP8L3|CLOCK|ITGA1|EPHA3|CTNNB1|SLAIN2|POLR3B|ANKRD17|VANGL2|KAT7|GCC2|DPEP1|MXD1|NCOA1|ZNF2|CDK10|DEF8|PIK3CG|NDFIP2|SLC4A8|PFN4|FANCA|NFIL3|VGLL2|RPGRIP1L|MAPRE1|RBM38|ZNF514|RANBP2|GABPB1|VRK1|CD48|NCDN|MYLK3|LY9|TNFAIP8|TMEM165|CHMP1A|SHCBP1|RAB11FIP2|BARHL2|LRRFIP2|RFX4|ROCK2|SPIRE2|LEO1|ARHGAP15|TOX3|HNRNPF|SNCA|HDC|SLAMF1	http://amigo.geneontology.org/amigo/term/GO:0065007
intracellular organelle	GO:0043229	55	6083	0.00684965	FKBP1B|ADD3|CLOCK|SF3B6|EPHA3|CTNNB1|P4HA3|POLR3B|ANKRD17|VANGL2|KAT7|NCOA1|ZNF2|LEO1|MPHOSPH6|NDFIP2|GCC2|FANCA|NFIL3|VGLL2|RPGRIP1L|MAPRE1|RBM38|HNRNPF|RANBP2|KIAA0319L|GABPB1|VRK1|SCAF11|SPOP|SCG3|MYLK3|TUBB3|ALDH6A1|TMEM165|RAE1|CENPW|CHMP1A|UCP3|SLC27A2|TRAPPC9|RAB11FIP2|BARHL2|SLAIN2|RFX4|ROCK2|SPIRE2|SLC35B1|GAS8|SNRNP27|PFN4|SNCA|CHRAC1|LIN52|SLAMF1	http://amigo.geneontology.org/amigo/term/GO:0043229
organelle	GO:0043226	59	6793	0.00970777	FKBP1B|ADD3|CLOCK|ITGA1|SF3B6|EPHA3|CTNNB1|P4HA3|MARCH6|POLR3B|ANKRD17|VANGL2|KAT7|DPEP1|NCOA1|ZNF2|LEO1|MPHOSPH6|NDFIP2|GCC2|FANCA|NFIL3|VGLL2|RPGRIP1L|MAPRE1|RBM38|HNRNPF|RANBP2|KIAA0319L|GABPB1|VRK1|SCAF11|SPOP|SCG3|MYLK3|TP53I3|TUBB3|ALDH6A1|TMEM165|RAE1|CENPW|CHMP1A|UCP3|SLC27A2|TRAPPC9|RAB11FIP2|BARHL2|SLAIN2|RFX4|ROCK2|SPIRE2|SLC35B1|GAS8|SNRNP27|PFN4|SNCA|CHRAC1|LIN52|SLAMF1	http://amigo.geneontology.org/amigo/term/GO:0043226
cellular anatomical entity	GO:0110165	78	9929	0.00990572	HSD17B12|FKBP1B|TNFAIP8L3|CLOCK|ZAR1|ITGA1|SF3B6|EPHA3|CD84|CTNNB1|P4HA3|CHRDL2|MARCH6|POLR3B|ANKRD17|ATP1B1|PIK3CG|DPEP1|VRK1|NCOA1|ZNF2|SLC10A4|KAT7|LEO1|TMCC1|MPHOSPH6|NDFIP2|SNRNP27|SLC4A8|GCC2|FANCA|NFIL3|VGLL2|RPGRIP1L|MAPRE1|RBM38|HNRNPF|RANBP2|KIAA0319L|GABPB1|PDCL2|CD48|SCAF11|SPOP|SCG3|NCDN|LY9|TP53I3|MYLK3|ALDH6A1|TNFAIP8|TMEM165|RAE1|CENPW|CHMP1A|UCP3|ADD3|SLC27A2|TRAPPC9|RAB11FIP2|BA…	http://amigo.geneontology.org/amigo/term/GO:0110165
cellular component organization or biogenesis	GO:0071840	31	2743	0.00997357	HSD17B12|CLOCK|EPHA3|CTNNB1|SLAIN2|VANGL2|KAT7|NCOA1|MPHOSPH6|HFM1|GCC2|FANCA|MAPRE1|VRK1|SCAF11|CHRAC1|NCDN|MYLK3|TUBB3|TMEM165|RAE1|CENPW|CHMP1A|BARHL2|ROCK2|SPIRE2|LEO1|ARHGAP15|PFN4|SNCA|SLAMF1	http://amigo.geneontology.org/amigo/term/GO:0071840
protein modification process	GO:0036211	24	1867	0.00997357	TNFAIP8L3|CLOCK|ITGA1|EPHA3|CTNNB1|P4HA3|MARCH6|VANGL2|NCOA1|CDK10|PIK3CG|NDFIP2|PPME1|RANBP2|VRK1|SPOP|MYLK3|TMEM165|ROCK2|KAT7|LEO1|FKBP1B|SNCA|SLAMF1	http://amigo.geneontology.org/amigo/term/GO:0036211
cellular protein modification process	GO:0006464	24	1867	0.00997357	TNFAIP8L3|CLOCK|ITGA1|EPHA3|CTNNB1|P4HA3|MARCH6|VANGL2|NCOA1|CDK10|PIK3CG|NDFIP2|PPME1|RANBP2|VRK1|SPOP|MYLK3|TMEM165|ROCK2|KAT7|LEO1|FKBP1B|SNCA|SLAMF1	http://amigo.geneontology.org/amigo/term/GO:0006464
cellular component organization	GO:0016043	30	2625	0.00997357	HSD17B12|CLOCK|EPHA3|CTNNB1|SLAIN2|VANGL2|SPIRE2|NCOA1|HFM1|GCC2|FANCA|MAPRE1|VRK1|SCAF11|CHRAC1|NCDN|MYLK3|TUBB3|TMEM165|RAE1|CENPW|CHMP1A|BARHL2|ROCK2|KAT7|LEO1|ARHGAP15|PFN4|SNCA|SLAMF1	http://amigo.geneontology.org/amigo/term/GO:0016043
cysteine-type endopeptidase inhibitor activity involved in apoptotic process	GO:0043027	3	15	0.0126638	TNFAIP8|DPEP1|SNCA	http://amigo.geneontology.org/amigo/term/GO:0043027
regulation of microtubule polymerization	GO:0031113	3	16	0.0143402	SLAIN2|MAPRE1|SNCA	http://amigo.geneontology.org/amigo/term/GO:0031113
microtubule organizing center organization	GO:0031023	4	45	0.0143402	CTNNB1|CHMP1A|GCC2|ROCK2	http://amigo.geneontology.org/amigo/term/GO:0031023
macromolecule modification	GO:0043412	24	1959	0.0171948	TNFAIP8L3|CLOCK|ITGA1|EPHA3|CTNNB1|P4HA3|MARCH6|VANGL2|NCOA1|CDK10|PIK3CG|NDFIP2|PPME1|RANBP2|VRK1|SPOP|MYLK3|TMEM165|ROCK2|KAT7|LEO1|FKBP1B|SNCA|SLAMF1	http://amigo.geneontology.org/amigo/term/GO:0043412
cytoplasm	GO:0005737	48	5312	0.0171948	FKBP1B|TNFAIP8L3|CLOCK|ZAR1|EPHA3|CTNNB1|P4HA3|ANKRD17|VANGL2|PIK3CG|VRK1|KAT7|MPHOSPH6|NDFIP2|GCC2|VGLL2|RPGRIP1L|MAPRE1|RBM38|HNRNPF|RANBP2|KIAA0319L|DBNDD1|PDCL2|SCG3|NCDN|TUBB3|MYLK3|ALDH6A1|TNFAIP8|TMEM165|RAE1|CHMP1A|UCP3|ADD3|SLC27A2|TRAPPC9|RAB11FIP2|BARHL2|SLAIN2|ROCK2|SPIRE2|SLC35B1|GAS8|ARHGAP15|PFN4|SNCA|SLAMF1	http://amigo.geneontology.org/amigo/term/GO:0005737
positive regulation of biological process	GO:0048518	28	2476	0.0171948	HSD17B12|TNFAIP8L3|CLOCK|ITGA1|EPHA3|CTNNB1|SLAIN2|POLR3B|ANKRD17|VANGL2|KAT7|NCOA1|CDK10|PIK3CG|NDFIP2|NFIL3|VGLL2|FKBP1B|RBM38|LY9|BARHL2|RFX4|ROCK2|SPIRE2|LEO1|TOX3|SNCA|SLAMF1	http://amigo.geneontology.org/amigo/term/GO:0048518
protein binding	GO:0005515	32	3031	0.018915	HSD17B12|FKBP1B|CLOCK|ITGA1|CTNNB1|MARCH6|MXD1|NCOA1|HDHD2|PIK3CG|NDFIP2|PPME1|PFN4|VGLL2|RPGRIP1L|MAPRE1|GCC2|CHRAC1|SPOP|TP53I3|RAE1|CENPW|CHMP1A|SLC27A2|TRAPPC9|RAB11FIP2|SHCBP1|ROCK2|SPIRE2|LEO1|TOX3|SNCA	http://amigo.geneontology.org/amigo/term/GO:0005515
regulation of protein polymerization	GO:0032271	5	96	0.0192732	SLAIN2|PFN4|SPIRE2|MAPRE1|SNCA	http://amigo.geneontology.org/amigo/term/GO:0032271
cysteine-type endopeptidase regulator activity involved in apoptotic process	GO:0043028	3	20	0.0207832	TNFAIP8|DPEP1|SNCA	http://amigo.geneontology.org/amigo/term/GO:0043028
regulation of cellular metabolic process	GO:0031323	30	2810	0.0229964	TNFAIP8L3|CLOCK|ITGA1|CTNNB1|ANKRD17|VANGL2|DPEP1|MXD1|NCOA1|ZNF2|CDK10|PIK3CG|NDFIP2|NFIL3|VGLL2|RBM38|ZNF514|RANBP2|GABPB1|CHMP1A|TNFAIP8|BARHL2|LRRFIP2|RFX4|KAT7|LEO1|TOX3|HNRNPF|SNCA|SLAMF1	http://amigo.geneontology.org/amigo/term/GO:0031323
cellular protein metabolic process	GO:0044267	28	2547	0.0229964	TNFAIP8L3|CLOCK|ITGA1|EPHA3|CTNNB1|P4HA3|MARCH6|VANGL2|DPEP1|NCOA1|CDK10|PIK3CG|NDFIP2|PPME1|RANBP2|VRK1|SPOP|MYLK3|TMEM165|UCP3|TNFAIP8|BARHL2|ROCK2|KAT7|LEO1|FKBP1B|SNCA|SLAMF1	http://amigo.geneontology.org/amigo/term/GO:0044267
regulation of primary metabolic process	GO:0080090	29	2681	0.0229964	TNFAIP8L3|CLOCK|ITGA1|CTNNB1|VANGL2|DPEP1|MXD1|NCOA1|ZNF2|CDK10|PIK3CG|NDFIP2|NFIL3|VGLL2|RBM38|HNRNPF|RANBP2|GABPB1|CHMP1A|TNFAIP8|BARHL2|LRRFIP2|RFX4|KAT7|LEO1|TOX3|ZNF514|SNCA|SLAMF1	http://amigo.geneontology.org/amigo/term/GO:0080090
cytoskeleton	GO:0005856	15	967	0.0229987	VRK1|ADD3|LEO1|TUBB3|ROCK2|MYLK3|CTNNB1|GAS8|PFN4|SNCA|SLAIN2|RPGRIP1L|CHMP1A|MAPRE1|VANGL2	http://amigo.geneontology.org/amigo/term/GO:0005856
heterocyclic compound binding	GO:1901363	31	2963	0.0233292	CLOCK|SF3B6|EPHA3|CTNNB1|POLR3B|MXD1|NCOA1|ZNF2|CDK10|HFM1|NFIL3|FKBP1B|GIN1|RBM38|HNRNPF|VRK1|CHRAC1|MYLK3|TP53I3|TUBB3|ALDH6A1|RAE1|CENPW|SSBP2|BARHL2|RFX4|CYP19A1|ROCK2|TOX3|ZNF514|HDC	http://amigo.geneontology.org/amigo/term/GO:1901363
intracellular non-membrane-bounded organelle	GO:0043232	24	2059	0.0242234	ADD3|CLOCK|CTNNB1|SLAIN2|ANKRD17|VANGL2|NCOA1|GAS8|MPHOSPH6|PFN4|RPGRIP1L|MAPRE1|VRK1|SCAF11|CHRAC1|MYLK3|TUBB3|RAE1|CENPW|CHMP1A|ROCK2|LEO1|FKBP1B|SNCA	http://amigo.geneontology.org/amigo/term/GO:0043232
non-membrane-bounded organelle	GO:0043228	24	2059	0.0242234	ADD3|CLOCK|CTNNB1|SLAIN2|ANKRD17|VANGL2|NCOA1|GAS8|MPHOSPH6|PFN4|RPGRIP1L|MAPRE1|VRK1|SCAF11|CHRAC1|MYLK3|TUBB3|RAE1|CENPW|CHMP1A|ROCK2|LEO1|FKBP1B|SNCA	http://amigo.geneontology.org/amigo/term/GO:0043228
organic cyclic compound metabolic process	GO:1901360	30	2854	0.0242234	CLOCK|SF3B6|CTNNB1|POLR3B|MXD1|NCOA1|ZNF2|MPHOSPH6|HFM1|NFIL3|VGLL2|GIN1|RBM38|HNRNPF|GABPB1|PDCL2|SCAF11|ALDH6A1|CHMP1A|SLC27A2|BARHL2|LRRFIP2|RFX4|KAT7|LEO1|TOX3|ZNF514|SNCA|HDC|LIN52	http://amigo.geneontology.org/amigo/term/GO:1901360
membrane-bounded organelle	GO:0043227	53	6259	0.0242234	ADD3|CLOCK|ITGA1|SF3B6|EPHA3|CTNNB1|P4HA3|MARCH6|POLR3B|ANKRD17|VANGL2|KAT7|DPEP1|NCOA1|ZNF2|LEO1|MPHOSPH6|NDFIP2|GCC2|FANCA|NFIL3|VGLL2|CHRAC1|RBM38|HNRNPF|RANBP2|KIAA0319L|GABPB1|VRK1|SCAF11|SPOP|SCG3|TUBB3|TP53I3|ALDH6A1|TMEM165|RAE1|CHMP1A|UCP3|SLC27A2|TRAPPC9|RAB11FIP2|BARHL2|RFX4|ROCK2|SPIRE2|SLC35B1|GAS8|SNRNP27|FKBP1B|SNCA|LIN52|SLAMF1	http://amigo.geneontology.org/amigo/term/GO:0043227
regulation of biological process	GO:0050789	48	5482	0.0242234	HSD17B12|FKBP1B|TNFAIP8L3|CLOCK|ITGA1|EPHA3|CTNNB1|SLAIN2|POLR3B|ANKRD17|VANGL2|KAT7|GCC2|DPEP1|MXD1|NCOA1|ZNF2|CDK10|DEF8|PIK3CG|NDFIP2|PFN4|FANCA|NFIL3|VGLL2|RPGRIP1L|MAPRE1|RBM38|ZNF514|RANBP2|GABPB1|VRK1|CD48|LY9|TNFAIP8|CHMP1A|SHCBP1|BARHL2|LRRFIP2|RFX4|ROCK2|SPIRE2|LEO1|ARHGAP15|TOX3|HNRNPF|SNCA|SLAMF1	http://amigo.geneontology.org/amigo/term/GO:0050789
regulation of organelle organization	GO:0033043	11	581	0.0242234	EPHA3|ROCK2|SPIRE2|CTNNB1|SLAIN2|PFN4|SNCA|CHMP1A|MAPRE1|VANGL2|SLAMF1	http://amigo.geneontology.org/amigo/term/GO:0033043
regulation of macromolecule metabolic process	GO:0060255	29	2730	0.0242234	TNFAIP8L3|CLOCK|ITGA1|CTNNB1|ANKRD17|VANGL2|DPEP1|MXD1|NCOA1|ZNF2|CDK10|PIK3CG|NDFIP2|NFIL3|VGLL2|RBM38|HNRNPF|GABPB1|CHMP1A|TNFAIP8|BARHL2|LRRFIP2|RFX4|KAT7|LEO1|TOX3|ZNF514|SNCA|SLAMF1	http://amigo.geneontology.org/amigo/term/GO:0060255
establishment of localization in cell	GO:0051649	6	170	0.0242234	RAB11FIP2|SPIRE2|CTNNB1|FKBP1B|SNCA|CHMP1A	http://amigo.geneontology.org/amigo/term/GO:0051649
organic cyclic compound binding	GO:0097159	31	3005	0.0242234	CLOCK|SF3B6|EPHA3|CTNNB1|POLR3B|MXD1|NCOA1|ZNF2|CDK10|HFM1|NFIL3|FKBP1B|GIN1|RBM38|HNRNPF|VRK1|CHRAC1|MYLK3|TP53I3|TUBB3|ALDH6A1|RAE1|CENPW|SSBP2|BARHL2|RFX4|CYP19A1|ROCK2|TOX3|ZNF514|HDC	http://amigo.geneontology.org/amigo/term/GO:0097159
heterocycle metabolic process	GO:0046483	29	2739	0.024785	CLOCK|SF3B6|CTNNB1|POLR3B|MXD1|NCOA1|ZNF2|MPHOSPH6|HFM1|NFIL3|VGLL2|GIN1|RBM38|HNRNPF|GABPB1|PDCL2|SCAF11|ALDH6A1|CHMP1A|BARHL2|LRRFIP2|RFX4|KAT7|LEO1|TOX3|ZNF514|SNCA|HDC|LIN52	http://amigo.geneontology.org/amigo/term/GO:0046483
regulation of centrosome cycle	GO:0046605	3	25	0.0258626	CTNNB1|CHMP1A|ROCK2	http://amigo.geneontology.org/amigo/term/GO:0046605
cellular aromatic compound metabolic process	GO:0006725	29	2758	0.0263668	CLOCK|SF3B6|CTNNB1|POLR3B|MXD1|NCOA1|ZNF2|MPHOSPH6|HFM1|NFIL3|VGLL2|GIN1|RBM38|HNRNPF|GABPB1|PDCL2|SCAF11|ALDH6A1|CHMP1A|BARHL2|LRRFIP2|RFX4|KAT7|LEO1|TOX3|ZNF514|SNCA|HDC|LIN52	http://amigo.geneontology.org/amigo/term/GO:0006725
regulation of nitrogen compound metabolic process	GO:0051171	28	2624	0.0263668	TNFAIP8L3|CLOCK|ITGA1|CTNNB1|VANGL2|DPEP1|MXD1|NCOA1|ZNF2|CDK10|PIK3CG|NDFIP2|NFIL3|VGLL2|RBM38|HNRNPF|GABPB1|CHMP1A|TNFAIP8|BARHL2|LRRFIP2|RFX4|KAT7|LEO1|TOX3|ZNF514|SNCA|SLAMF1	http://amigo.geneontology.org/amigo/term/GO:0051171
localization	GO:0051179	29	2779	0.0289386	TNFAIP8L3|CLOCK|ITGA1|CTNNB1|VANGL2|KAT7|DPEP1|SLC10A4|PIK3CG|NDFIP2|SLC4A8|GCC2|FKBP1B|MAPRE1|RANBP2|ATP1B1|TMEM165|RAE1|CHMP1A|UCP3|SLC27A2|RAB11FIP2|BARHL2|SPIRE2|SLC35B1|GAS8|PFN4|SNCA|SLAMF1	http://amigo.geneontology.org/amigo/term/GO:0051179
positive regulation of macromolecule metabolic process	GO:0010604	18	1368	0.0289386	NCOA1|TNFAIP8L3|BARHL2|CLOCK|RFX4|ITGA1|CDK10|NFIL3|LEO1|PIK3CG|CTNNB1|NDFIP2|TOX3|SNCA|VGLL2|VANGL2|RBM38|SLAMF1	http://amigo.geneontology.org/amigo/term/GO:0010604
nucleobase-containing compound metabolic process	GO:0006139	28	2654	0.0298046	CLOCK|SF3B6|CTNNB1|POLR3B|MXD1|NCOA1|ZNF2|MPHOSPH6|HFM1|NFIL3|VGLL2|GIN1|RBM38|HNRNPF|GABPB1|PDCL2|SCAF11|ALDH6A1|CHMP1A|BARHL2|LRRFIP2|RFX4|KAT7|LEO1|TOX3|ZNF514|SNCA|LIN52	http://amigo.geneontology.org/amigo/term/GO:0006139
phosphoprotein binding	GO:0051219	3	28	0.0308323	LEO1|TOX3|SNCA	http://amigo.geneontology.org/amigo/term/GO:0051219
microtubule polymerization	GO:0046785	3	28	0.0308323	SLAIN2|MAPRE1|SNCA	http://amigo.geneontology.org/amigo/term/GO:0046785
chromosome organization	GO:0051276	10	521	0.0327571	NCOA1|CLOCK|CHRAC1|KAT7|CTNNB1|LEO1|RAE1|SNCA|CENPW|CHMP1A	http://amigo.geneontology.org/amigo/term/GO:0051276
negative regulation of transporter activity	GO:0032410	3	29	0.0327571	NDFIP2|FKBP1B|SNCA	http://amigo.geneontology.org/amigo/term/GO:0032410
protein polymerization	GO:0051258	5	124	0.0328683	SLAIN2|PFN4|SPIRE2|MAPRE1|SNCA	http://amigo.geneontology.org/amigo/term/GO:0051258
regulation of metabolic process	GO:0019222	30	2964	0.0328683	TNFAIP8L3|CLOCK|ITGA1|CTNNB1|ANKRD17|VANGL2|DPEP1|MXD1|NCOA1|ZNF2|CDK10|PIK3CG|NDFIP2|NFIL3|VGLL2|RBM38|ZNF514|RANBP2|GABPB1|CHMP1A|TNFAIP8|BARHL2|LRRFIP2|RFX4|KAT7|LEO1|TOX3|HNRNPF|SNCA|SLAMF1	http://amigo.geneontology.org/amigo/term/GO:0019222
histone acetyltransferase activity	GO:0004402	3	30	0.0331288	KAT7|NCOA1|CLOCK	http://amigo.geneontology.org/amigo/term/GO:0004402
peptide-lysine-N-acetyltransferase activity	GO:0061733	3	30	0.0331288	KAT7|NCOA1|CLOCK	http://amigo.geneontology.org/amigo/term/GO:0061733
cysteine-type endopeptidase inhibitor activity	GO:0004869	3	30	0.0331288	TNFAIP8|DPEP1|SNCA	http://amigo.geneontology.org/amigo/term/GO:0004869
organic anion transport	GO:0015711	6	194	0.0348412	TNFAIP8L3|SLC10A4|SLC35B1|SNCA|SLC4A8|SLC27A2	http://amigo.geneontology.org/amigo/term/GO:0015711
regulation of actin cytoskeleton organization	GO:0032956	5	133	0.0403559	PFN4|VANGL2|EPHA3|ROCK2|SPIRE2	http://amigo.geneontology.org/amigo/term/GO:0032956
protein metabolic process	GO:0019538	29	2881	0.0403559	TNFAIP8L3|CLOCK|ITGA1|EPHA3|CTNNB1|P4HA3|MARCH6|VANGL2|DPEP1|NCOA1|CDK10|PIK3CG|NDFIP2|PPME1|RANBP2|VRK1|SPOP|MYLK3|TMEM165|UCP3|TNFAIP8|BARHL2|RFX4|ROCK2|KAT7|LEO1|FKBP1B|SNCA|SLAMF1	http://amigo.geneontology.org/amigo/term/GO:0019538
negative regulation of protein polymerization	GO:0032272	3	33	0.0403559	PFN4|MAPRE1|SNCA	http://amigo.geneontology.org/amigo/term/GO:0032272
neural plate development	GO:0001840	2	7	0.0403885	CTNNB1|VANGL2	http://amigo.geneontology.org/amigo/term/GO:0001840
negative regulation of microtubule polymerization	GO:0031115	2	7	0.0403885	MAPRE1|SNCA	http://amigo.geneontology.org/amigo/term/GO:0031115
Wnt signaling pathway involved in heart development	GO:0003306	2	7	0.0403885	CTNNB1|VANGL2	http://amigo.geneontology.org/amigo/term/GO:0003306
regulation of calcium ion transport	GO:0051924	4	80	0.0443701	CTNNB1|PIK3CG|FKBP1B|SNCA	http://amigo.geneontology.org/amigo/term/GO:0051924
regulation of supramolecular fiber organization	GO:1902903	5	139	0.0443701	SLAIN2|PFN4|SPIRE2|MAPRE1|SNCA	http://amigo.geneontology.org/amigo/term/GO:1902903
cellular response to chemical stimulus	GO:0070887	15	1104	0.0443701	RAB11FIP2|NCOA1|SHCBP1|CLOCK|ITGA1|NFIL3|EPHA3|MYLK3|PIK3CG|CTNNB1|FKBP1B|RAE1|SNCA|CHMP1A|DPEP1	http://amigo.geneontology.org/amigo/term/GO:0070887
regulation of microtubule polymerization or depolymerization	GO:0031110	3	36	0.0443701	SLAIN2|MAPRE1|SNCA	http://amigo.geneontology.org/amigo/term/GO:0031110
peptide N-acetyltransferase activity	GO:0034212	3	36	0.0443701	KAT7|NCOA1|CLOCK	http://amigo.geneontology.org/amigo/term/GO:0034212
lipid transporter activity	GO:0005319	3	36	0.0443701	SLC10A4|TNFAIP8L3|SLC27A2	http://amigo.geneontology.org/amigo/term/GO:0005319
peptidyl-amino acid modification	GO:0018193	10	566	0.0443701	NCOA1|VRK1|CLOCK|EPHA3|KAT7|CTNNB1|P4HA3|FKBP1B|SNCA|RANBP2	http://amigo.geneontology.org/amigo/term/GO:0018193
organonitrogen compound metabolic process	GO:1901564	32	3357	0.0443701	TNFAIP8L3|CLOCK|ITGA1|EPHA3|CTNNB1|P4HA3|MARCH6|HDC|VRK1|VANGL2|DPEP1|NCOA1|CDK10|PIK3CG|NDFIP2|PPME1|RANBP2|PDCL2|SPOP|MYLK3|ALDH6A1|TMEM165|UCP3|TNFAIP8|BARHL2|RFX4|ROCK2|KAT7|LEO1|FKBP1B|SNCA|SLAMF1	http://amigo.geneontology.org/amigo/term/GO:1901564
histone acetylation	GO:0016573	4	84	0.0468447	KAT7|NCOA1|SNCA|CLOCK	http://amigo.geneontology.org/amigo/term/GO:0016573
regulation of actin filament-based process	GO:0032970	5	145	0.0468447	PFN4|VANGL2|EPHA3|ROCK2|SPIRE2	http://amigo.geneontology.org/amigo/term/GO:0032970
regulation of cellular process	GO:0050794	44	5173	0.0468447	FKBP1B|TNFAIP8L3|CLOCK|ITGA1|EPHA3|CTNNB1|SLAIN2|ANKRD17|VANGL2|KAT7|DPEP1|MXD1|NCOA1|ZNF2|CDK10|DEF8|PIK3CG|NDFIP2|PFN4|FANCA|NFIL3|VGLL2|RPGRIP1L|MAPRE1|RBM38|ZNF514|RANBP2|GABPB1|VRK1|CD48|TNFAIP8|CHMP1A|SHCBP1|BARHL2|LRRFIP2|RFX4|ROCK2|SPIRE2|LEO1|ARHGAP15|TOX3|HNRNPF|SNCA|SLAMF1	http://amigo.geneontology.org/amigo/term/GO:0050794
microtubule cytoskeleton	GO:0015630	10	575	0.0468447	VRK1|LEO1|TUBB3|ROCK2|CTNNB1|GAS8|SLAIN2|RPGRIP1L|CHMP1A|MAPRE1	http://amigo.geneontology.org/amigo/term/GO:0015630
internal peptidyl-lysine acetylation	GO:0018393	4	85	0.0468447	KAT7|NCOA1|SNCA|CLOCK	http://amigo.geneontology.org/amigo/term/GO:0018393
negative regulation of cysteine-type endopeptidase activity involved in apoptotic process	GO:0043154	3	38	0.0468447	TNFAIP8|DPEP1|SNCA	http://amigo.geneontology.org/amigo/term/GO:0043154
nucleic acid metabolic process	GO:0090304	25	2412	0.0488436	CLOCK|SF3B6|CTNNB1|POLR3B|MXD1|NCOA1|ZNF2|MPHOSPH6|HFM1|NFIL3|VGLL2|GIN1|RBM38|HNRNPF|GABPB1|SCAF11|CHMP1A|BARHL2|LRRFIP2|RFX4|KAT7|LEO1|TOX3|ZNF514|LIN52	http://amigo.geneontology.org/amigo/term/GO:0090304
negative regulation of cysteine-type endopeptidase activity	GO:2000117	3	39	0.0488436	TNFAIP8|DPEP1|SNCA	http://amigo.geneontology.org/amigo/term/GO:2000117
peptidyl-lysine acetylation	GO:0018394	4	87	0.0488436	KAT7|NCOA1|SNCA|CLOCK	http://amigo.geneontology.org/amigo/term/GO:0018394
organic cyclic compound biosynthetic process	GO:1901362	22	2019	0.0500415	CLOCK|CTNNB1|HDC|MXD1|NCOA1|ZNF2|NFIL3|VGLL2|ZNF514|GABPB1|PDCL2|CHMP1A|SLC27A2|BARHL2|LRRFIP2|RFX4|KAT7|LEO1|TOX3|SNCA|POLR3B|LIN52	http://amigo.geneontology.org/amigo/term/GO:1901362
centrosome cycle	GO:0007098	3	40	0.0500415	CTNNB1|CHMP1A|ROCK2	http://amigo.geneontology.org/amigo/term/GO:0007098
positive regulation of metabolic process	GO:0009893	18	1507	0.0500415	NCOA1|TNFAIP8L3|BARHL2|CLOCK|RFX4|ITGA1|CDK10|NFIL3|LEO1|PIK3CG|CTNNB1|NDFIP2|TOX3|SNCA|VGLL2|VANGL2|RBM38|SLAMF1	http://amigo.geneontology.org/amigo/term/GO:0009893
positive regulation of MAPK cascade	GO:0043410	6	224	0.0500415	TNFAIP8L3|CDK10|PIK3CG|CTNNB1|VANGL2|SLAMF1	http://amigo.geneontology.org/amigo/term/GO:0043410
cell cycle	GO:0007049	11	694	0.0503464	CTNNB1|LIN52|CLOCK|CDK10|ROCK2|SPIRE2|HFM1|FANCA|ANKRD17|CHMP1A|RBM38	http://amigo.geneontology.org/amigo/term/GO:0007049
regulation of protein localization	GO:0032880	7	307	0.0503464	CLOCK|KAT7|CTNNB1|NDFIP2|FKBP1B|GCC2|SLAMF1	http://amigo.geneontology.org/amigo/term/GO:0032880
chromatin binding	GO:0003682	6	226	0.0505411	NCOA1|CLOCK|RFX4|CTNNB1|TOX3|ANKRD17	http://amigo.geneontology.org/amigo/term/GO:0003682
internal protein amino acid acetylation	GO:0006475	4	90	0.0505411	KAT7|NCOA1|SNCA|CLOCK	http://amigo.geneontology.org/amigo/term/GO:0006475
RNA metabolic process	GO:0016070	23	2172	0.0516769	CLOCK|SF3B6|CTNNB1|POLR3B|MXD1|NCOA1|ZNF2|MPHOSPH6|NFIL3|VGLL2|RBM38|HNRNPF|GABPB1|SCAF11|CHMP1A|BARHL2|LRRFIP2|RFX4|KAT7|LEO1|TOX3|ZNF514|LIN52	http://amigo.geneontology.org/amigo/term/GO:0016070
regulation of cellular component organization	GO:0051128	14	1036	0.0516769	VRK1|BARHL2|EPHA3|ROCK2|SPIRE2|CTNNB1|SLAIN2|ARHGAP15|PFN4|SNCA|CHMP1A|MAPRE1|VANGL2|SLAMF1	http://amigo.geneontology.org/amigo/term/GO:0051128
cellular nitrogen compound metabolic process	GO:0034641	30	3147	0.0516769	CLOCK|SF3B6|CTNNB1|POLR3B|MXD1|NCOA1|ZNF2|MPHOSPH6|HFM1|NFIL3|VGLL2|GIN1|RBM38|HNRNPF|GABPB1|PDCL2|SCAF11|ALDH6A1|CHMP1A|UCP3|BARHL2|LRRFIP2|RFX4|KAT7|LEO1|TOX3|ZNF514|SNCA|HDC|LIN52	http://amigo.geneontology.org/amigo/term/GO:0034641
endodermal cell fate commitment	GO:0001711	2	10	0.0517098	CTNNB1|LEO1	http://amigo.geneontology.org/amigo/term/GO:0001711
macromolecule localization	GO:0033036	15	1161	0.0536124	RAB11FIP2|TNFAIP8L3|CLOCK|SLC10A4|KAT7|CTNNB1|NDFIP2|GCC2|PFN4|RAE1|FKBP1B|VANGL2|MAPRE1|SLAMF1|SLC27A2	http://amigo.geneontology.org/amigo/term/GO:0033036
positive regulation of protein modification process	GO:0031401	9	503	0.0550263	TNFAIP8L3|ITGA1|CDK10|PIK3CG|CTNNB1|NDFIP2|SNCA|VANGL2|SLAMF1	http://amigo.geneontology.org/amigo/term/GO:0031401
negative regulation of cellular process	GO:0048523	21	1929	0.0560489	RPGRIP1L|MXD1|TNFAIP8|CLOCK|RFX4|ITGA1|NFIL3|FKBP1B|DPEP1|CTNNB1|LEO1|TOX3|PFN4|SNCA|ANKRD17|CHMP1A|PIK3CG|MAPRE1|RBM38|SLAMF1|RANBP2	http://amigo.geneontology.org/amigo/term/GO:0048523
regulation of calcium ion transmembrane transport	GO:1903169	3	44	0.0560489	PIK3CG|FKBP1B|SNCA	http://amigo.geneontology.org/amigo/term/GO:1903169
molting cycle	GO:0042303	3	44	0.0560489	CTNNB1|VANGL2|CLOCK	http://amigo.geneontology.org/amigo/term/GO:0042303
hair cycle	GO:0042633	3	44	0.0560489	CTNNB1|VANGL2|CLOCK	http://amigo.geneontology.org/amigo/term/GO:0042633
cell surface receptor signaling pathway involved in heart development	GO:0061311	2	11	0.0569138	CTNNB1|VANGL2	http://amigo.geneontology.org/amigo/term/GO:0061311
calcium ion transport	GO:0006816	5	162	0.0569138	CTNNB1|TMEM165|PIK3CG|FKBP1B|SNCA	http://amigo.geneontology.org/amigo/term/GO:0006816
positive regulation of intracellular signal transduction	GO:1902533	8	414	0.0569138	TNFAIP8L3|CDK10|PIK3CG|CTNNB1|NDFIP2|ANKRD17|VANGL2|SLAMF1	http://amigo.geneontology.org/amigo/term/GO:1902533
N-acetyltransferase activity	GO:0008080	3	45	0.0569138	KAT7|NCOA1|CLOCK	http://amigo.geneontology.org/amigo/term/GO:0008080
peptidyl-proline modification	GO:0018208	3	45	0.0569138	P4HA3|FKBP1B|RANBP2	http://amigo.geneontology.org/amigo/term/GO:0018208
positive regulation of cellular process	GO:0048522	23	2216	0.0584174	TNFAIP8L3|CLOCK|ITGA1|EPHA3|CTNNB1|SLAIN2|ANKRD17|VANGL2|NCOA1|CDK10|PIK3CG|NDFIP2|VGLL2|TOX3|RBM38|BARHL2|RFX4|ROCK2|SPIRE2|LEO1|FKBP1B|SNCA|SLAMF1	http://amigo.geneontology.org/amigo/term/GO:0048522
aromatic compound biosynthetic process	GO:0019438	21	1949	0.0584601	MXD1|NCOA1|ZNF2|BARHL2|PDCL2|CLOCK|RFX4|NFIL3|KAT7|CTNNB1|LEO1|HDC|GABPB1|POLR3B|LRRFIP2|SNCA|VGLL2|TOX3|CHMP1A|LIN52|ZNF514	http://amigo.geneontology.org/amigo/term/GO:0019438
heterocycle biosynthetic process	GO:0018130	21	1951	0.0584601	MXD1|NCOA1|ZNF2|BARHL2|PDCL2|CLOCK|RFX4|NFIL3|KAT7|CTNNB1|LEO1|HDC|GABPB1|POLR3B|LRRFIP2|SNCA|VGLL2|TOX3|CHMP1A|LIN52|ZNF514	http://amigo.geneontology.org/amigo/term/GO:0018130
transferase activity, transferring phosphorus-containing groups	GO:0016772	12	837	0.0584601	TNFAIP8L3|CDK10|EPHA3|MYLK3|ROCK2|PIK3CG|CTNNB1|POLR3B|SNCA|VRK1|VANGL2|RANBP2	http://amigo.geneontology.org/amigo/term/GO:0016772
heparan sulfate proteoglycan biosynthetic process	GO:0015012	2	12	0.0611908	CTNNB1|VANGL2	http://amigo.geneontology.org/amigo/term/GO:0015012
nucleic acid binding	GO:0003676	19	1700	0.0614639	CTNNB1|MXD1|NCOA1|ZNF2|BARHL2|CLOCK|RFX4|HNRNPF|GIN1|HFM1|CHRAC1|POLR3B|RAE1|NFIL3|CENPW|TOX3|SSBP2|RBM38|ZNF514	http://amigo.geneontology.org/amigo/term/GO:0003676
positive regulation of nitrogen compound metabolic process	GO:0051173	16	1320	0.0614639	NCOA1|TNFAIP8L3|BARHL2|CLOCK|RFX4|ITGA1|CDK10|LEO1|PIK3CG|CTNNB1|NDFIP2|TOX3|SNCA|VGLL2|VANGL2|SLAMF1	http://amigo.geneontology.org/amigo/term/GO:0051173
intracellular membrane-bounded organelle	GO:0043231	43	5183	0.0617124	ADD3|CLOCK|SF3B6|CTNNB1|P4HA3|POLR3B|ANKRD17|NCOA1|ZNF2|LEO1|MPHOSPH6|NDFIP2|GCC2|FANCA|NFIL3|VGLL2|CHRAC1|RBM38|HNRNPF|RANBP2|GABPB1|VRK1|SCAF11|SPOP|TUBB3|ALDH6A1|TMEM165|RAE1|CHMP1A|UCP3|SLC27A2|TRAPPC9|RAB11FIP2|BARHL2|RFX4|ROCK2|KAT7|SLC35B1|GAS8|SNRNP27|FKBP1B|SNCA|LIN52	http://amigo.geneontology.org/amigo/term/GO:0043231
protein acetylation	GO:0006473	4	103	0.0640333	KAT7|NCOA1|SNCA|CLOCK	http://amigo.geneontology.org/amigo/term/GO:0006473
regulation of protein complex assembly	GO:0043254	5	171	0.0640333	SLAIN2|PFN4|SPIRE2|MAPRE1|SNCA	http://amigo.geneontology.org/amigo/term/GO:0043254
peptidyl-lysine modification	GO:0018205	5	172	0.0645748	CTNNB1|KAT7|NCOA1|SNCA|CLOCK	http://amigo.geneontology.org/amigo/term/GO:0018205
regulation of signal transduction	GO:0009966	15	1210	0.0645748	RPGRIP1L|NCOA1|TNFAIP8L3|CLOCK|RFX4|ITGA1|CDK10|PIK3CG|CTNNB1|NDFIP2|FKBP1B|SNCA|ANKRD17|VANGL2|SLAMF1	http://amigo.geneontology.org/amigo/term/GO:0009966
catecholamine biosynthetic process	GO:0042423	2	13	0.0648569	HDC|SNCA	http://amigo.geneontology.org/amigo/term/GO:0042423
catechol-containing compound biosynthetic process	GO:0009713	2	13	0.0648569	HDC|SNCA	http://amigo.geneontology.org/amigo/term/GO:0009713
chromatin organization	GO:0006325	7	342	0.0675706	NCOA1|CLOCK|CHRAC1|KAT7|CTNNB1|LEO1|SNCA	http://amigo.geneontology.org/amigo/term/GO:0006325
negative regulation of protein complex assembly	GO:0031333	3	51	0.0692786	PFN4|MAPRE1|SNCA	http://amigo.geneontology.org/amigo/term/GO:0031333
heparan sulfate proteoglycan metabolic process	GO:0030201	2	14	0.0703746	CTNNB1|VANGL2	http://amigo.geneontology.org/amigo/term/GO:0030201
positive regulation of cellular protein metabolic process	GO:0032270	10	649	0.0703746	TNFAIP8L3|BARHL2|ITGA1|CDK10|PIK3CG|CTNNB1|NDFIP2|SNCA|VANGL2|SLAMF1	http://amigo.geneontology.org/amigo/term/GO:0032270
protein phosphatase binding	GO:0019903	3	52	0.0703746	CTNNB1|ITGA1|PPME1	http://amigo.geneontology.org/amigo/term/GO:0019903
microtubule polymerization or depolymerization	GO:0031109	3	52	0.0703746	SLAIN2|MAPRE1|SNCA	http://amigo.geneontology.org/amigo/term/GO:0031109
negative regulation of biological process	GO:0048519	22	2144	0.0703746	CLOCK|ITGA1|CTNNB1|TOX3|ANKRD17|DPEP1|MXD1|PIK3CG|NDFIP2|PFN4|NFIL3|RPGRIP1L|MAPRE1|RBM38|RANBP2|CHMP1A|TNFAIP8|RFX4|LEO1|FKBP1B|SNCA|SLAMF1	http://amigo.geneontology.org/amigo/term/GO:0048519
regulation of cellular component biogenesis	GO:0044087	7	348	0.0703746	EPHA3|SPIRE2|SLAIN2|PFN4|SNCA|CHMP1A|MAPRE1	http://amigo.geneontology.org/amigo/term/GO:0044087
muscle structure development	GO:0061061	6	261	0.071503	MYLK3|CTNNB1|VGLL2|ANKRD17|VANGL2|RBM38	http://amigo.geneontology.org/amigo/term/GO:0061061
actin cytoskeleton organization	GO:0030036	6	261	0.071503	EPHA3|MYLK3|ROCK2|SPIRE2|PFN4|VANGL2	http://amigo.geneontology.org/amigo/term/GO:0030036
double-stranded DNA binding	GO:0003690	7	352	0.0732019	BARHL2|CLOCK|RFX4|CTNNB1|TOX3|NFIL3|MXD1	http://amigo.geneontology.org/amigo/term/GO:0003690
acetyltransferase activity	GO:0016407	3	54	0.0743354	KAT7|NCOA1|CLOCK	http://amigo.geneontology.org/amigo/term/GO:0016407
Golgi subcompartment	GO:0098791	4	112	0.0743354	TRAPPC9|VRK1|TMEM165|GCC2	http://amigo.geneontology.org/amigo/term/GO:0098791
embryonic forelimb morphogenesis	GO:0035115	2	15	0.0743354	CTNNB1|RPGRIP1L	http://amigo.geneontology.org/amigo/term/GO:0035115
nuclear lumen	GO:0031981	18	1630	0.0743354	RAB11FIP2|NCOA1|ADD3|BARHL2|CLOCK|SPOP|SF3B6|SCAF11|MPHOSPH6|CTNNB1|LEO1|RAE1|FANCA|CHMP1A|KAT7|CHRAC1|LIN52|HNRNPF	http://amigo.geneontology.org/amigo/term/GO:0031981
positive regulation of phosphate metabolic process	GO:0045937	8	453	0.0743354	TNFAIP8L3|ITGA1|CDK10|PIK3CG|CTNNB1|SNCA|VANGL2|SLAMF1	http://amigo.geneontology.org/amigo/term/GO:0045937
positive regulation of phosphorus metabolic process	GO:0010562	8	453	0.0743354	TNFAIP8L3|ITGA1|CDK10|PIK3CG|CTNNB1|SNCA|VANGL2|SLAMF1	http://amigo.geneontology.org/amigo/term/GO:0010562
nucleobase-containing compound biosynthetic process	GO:0034654	20	1898	0.0743354	MXD1|NCOA1|ZNF2|BARHL2|PDCL2|CLOCK|RFX4|NFIL3|KAT7|CTNNB1|LEO1|GABPB1|POLR3B|LRRFIP2|SNCA|VGLL2|TOX3|CHMP1A|LIN52|ZNF514	http://amigo.geneontology.org/amigo/term/GO:0034654
determination of bilateral symmetry	GO:0009855	3	55	0.0743354	CTNNB1|RPGRIP1L|VANGL2	http://amigo.geneontology.org/amigo/term/GO:0009855
regulation of nucleobase-containing compound metabolic process	GO:0019219	19	1766	0.0743354	MXD1|NCOA1|ZNF2|BARHL2|LRRFIP2|CLOCK|RFX4|NFIL3|KAT7|CTNNB1|LEO1|GABPB1|TOX3|HNRNPF|SNCA|VGLL2|CHMP1A|RBM38|ZNF514	http://amigo.geneontology.org/amigo/term/GO:0019219
nucleus	GO:0005634	31	3458	0.0743354	ADD3|CLOCK|SF3B6|CTNNB1|POLR3B|ANKRD17|NCOA1|ZNF2|MPHOSPH6|CHRAC1|FANCA|NFIL3|VGLL2|RBM38|HNRNPF|GABPB1|VRK1|SCAF11|SPOP|TUBB3|RAE1|CHMP1A|RAB11FIP2|BARHL2|RFX4|ROCK2|KAT7|LEO1|SNRNP27|SNCA|LIN52	http://amigo.geneontology.org/amigo/term/GO:0005634
anion transport	GO:0006820	6	268	0.0743354	TNFAIP8L3|SLC10A4|SLC35B1|SNCA|SLC4A8|SLC27A2	http://amigo.geneontology.org/amigo/term/GO:0006820
supramolecular fiber organization	GO:0097435	6	269	0.0743354	MYLK3|SPIRE2|SLAIN2|PFN4|SNCA|MAPRE1	http://amigo.geneontology.org/amigo/term/GO:0097435
RNA polymerase II regulatory region sequence-specific DNA binding	GO:0000977	6	269	0.0743354	BARHL2|CLOCK|RFX4|TOX3|NFIL3|MXD1	http://amigo.geneontology.org/amigo/term/GO:0000977
RNA polymerase II regulatory region DNA binding	GO:0001012	6	269	0.0743354	BARHL2|CLOCK|RFX4|TOX3|NFIL3|MXD1	http://amigo.geneontology.org/amigo/term/GO:0001012
specification of symmetry	GO:0009799	3	56	0.0743354	CTNNB1|RPGRIP1L|VANGL2	http://amigo.geneontology.org/amigo/term/GO:0009799
intracellular organelle lumen	GO:0070013	20	1910	0.0743354	RAB11FIP2|NCOA1|ADD3|BARHL2|CLOCK|SPOP|SF3B6|LEO1|SCAF11|MPHOSPH6|CTNNB1|P4HA3|RAE1|FANCA|CHMP1A|KAT7|CHRAC1|LIN52|HNRNPF|SLC27A2	http://amigo.geneontology.org/amigo/term/GO:0070013
membrane-enclosed lumen	GO:0031974	20	1910	0.0743354	RAB11FIP2|NCOA1|ADD3|BARHL2|CLOCK|SPOP|SF3B6|LEO1|SCAF11|MPHOSPH6|CTNNB1|P4HA3|RAE1|FANCA|CHMP1A|KAT7|CHRAC1|LIN52|HNRNPF|SLC27A2	http://amigo.geneontology.org/amigo/term/GO:0031974
organelle lumen	GO:0043233	20	1910	0.0743354	RAB11FIP2|NCOA1|ADD3|BARHL2|CLOCK|SPOP|SF3B6|LEO1|SCAF11|MPHOSPH6|CTNNB1|P4HA3|RAE1|FANCA|CHMP1A|KAT7|CHRAC1|LIN52|HNRNPF|SLC27A2	http://amigo.geneontology.org/amigo/term/GO:0043233
cellular biosynthetic process	GO:0044249	27	2890	0.0743354	CLOCK|CTNNB1|POLR3B|ANKRD17|VANGL2|MXD1|NCOA1|ZNF2|PIK3CG|NFIL3|VGLL2|ZNF514|GABPB1|PDCL2|TMEM165|CHMP1A|UCP3|SLC27A2|BARHL2|LRRFIP2|RFX4|KAT7|LEO1|TOX3|SNCA|HDC|LIN52	http://amigo.geneontology.org/amigo/term/GO:0044249
cochlea development	GO:0090102	2	16	0.0743354	RPGRIP1L|VANGL2	http://amigo.geneontology.org/amigo/term/GO:0090102
epithelial tube branching involved in lung morphogenesis	GO:0060441	2	16	0.0743354	CTNNB1|VANGL2	http://amigo.geneontology.org/amigo/term/GO:0060441
embryonic hindlimb morphogenesis	GO:0035116	2	16	0.0743354	CTNNB1|RPGRIP1L	http://amigo.geneontology.org/amigo/term/GO:0035116
negative regulation of supramolecular fiber organization	GO:1902904	3	57	0.0748982	PFN4|MAPRE1|SNCA	http://amigo.geneontology.org/amigo/term/GO:1902904
divalent metal ion transport	GO:0070838	5	191	0.0769917	CTNNB1|TMEM165|PIK3CG|FKBP1B|SNCA	http://amigo.geneontology.org/amigo/term/GO:0070838
N-acyltransferase activity	GO:0016410	3	58	0.0775045	KAT7|NCOA1|CLOCK	http://amigo.geneontology.org/amigo/term/GO:0016410
ion transport	GO:0006811	11	791	0.0780319	CTNNB1|TNFAIP8L3|SLC10A4|PIK3CG|SLC35B1|FKBP1B|SNCA|TMEM165|ATP1B1|SLC4A8|SLC27A2	http://amigo.geneontology.org/amigo/term/GO:0006811
divalent inorganic cation transport	GO:0072511	5	193	0.0785223	CTNNB1|TMEM165|PIK3CG|FKBP1B|SNCA	http://amigo.geneontology.org/amigo/term/GO:0072511
transcription, DNA-templated	GO:0006351	18	1662	0.0785223	NCOA1|ZNF2|BARHL2|LRRFIP2|CLOCK|RFX4|KAT7|CTNNB1|LEO1|GABPB1|POLR3B|MXD1|NFIL3|VGLL2|TOX3|CHMP1A|LIN52|ZNF514	http://amigo.geneontology.org/amigo/term/GO:0006351
negative regulation of G protein-coupled receptor signaling pathway	GO:0045744	2	17	0.0793358	RPGRIP1L|SNCA	http://amigo.geneontology.org/amigo/term/GO:0045744
organelle subcompartment	GO:0031984	4	120	0.0795317	TRAPPC9|VRK1|TMEM165|GCC2	http://amigo.geneontology.org/amigo/term/GO:0031984
cell cycle process	GO:0022402	8	472	0.080862	CTNNB1|ROCK2|SPIRE2|HFM1|FANCA|ANKRD17|CHMP1A|RBM38	http://amigo.geneontology.org/amigo/term/GO:0022402
positive regulation of protein metabolic process	GO:0051247	10	688	0.0818576	TNFAIP8L3|BARHL2|ITGA1|CDK10|PIK3CG|CTNNB1|NDFIP2|SNCA|VANGL2|SLAMF1	http://amigo.geneontology.org/amigo/term/GO:0051247
gene expression	GO:0010467	25	2641	0.0818576	CLOCK|SF3B6|CTNNB1|POLR3B|MXD1|NCOA1|ZNF2|MPHOSPH6|NDFIP2|NFIL3|VGLL2|RBM38|HNRNPF|GABPB1|SCAF11|CHMP1A|UCP3|BARHL2|LRRFIP2|RFX4|KAT7|LEO1|TOX3|ZNF514|LIN52	http://amigo.geneontology.org/amigo/term/GO:0010467
nucleic acid-templated transcription	GO:0097659	18	1677	0.0818576	NCOA1|ZNF2|BARHL2|LRRFIP2|CLOCK|RFX4|KAT7|CTNNB1|LEO1|GABPB1|POLR3B|MXD1|NFIL3|VGLL2|TOX3|CHMP1A|LIN52|ZNF514	http://amigo.geneontology.org/amigo/term/GO:0097659
negative regulation of cytoskeleton organization	GO:0051494	3	61	0.0818576	PFN4|MAPRE1|SNCA	http://amigo.geneontology.org/amigo/term/GO:0051494
actin filament-based process	GO:0030029	6	284	0.0818576	EPHA3|MYLK3|ROCK2|SPIRE2|PFN4|VANGL2	http://amigo.geneontology.org/amigo/term/GO:0030029
cellular response to nutrient	GO:0031670	2	18	0.0818576	CHMP1A|NCOA1	http://amigo.geneontology.org/amigo/term/GO:0031670
establishment of planar polarity	GO:0001736	2	18	0.0818576	RPGRIP1L|VANGL2	http://amigo.geneontology.org/amigo/term/GO:0001736
establishment of tissue polarity	GO:0007164	2	18	0.0818576	RPGRIP1L|VANGL2	http://amigo.geneontology.org/amigo/term/GO:0007164
RNA biosynthetic process	GO:0032774	18	1684	0.0818576	NCOA1|ZNF2|BARHL2|LRRFIP2|CLOCK|RFX4|KAT7|CTNNB1|LEO1|GABPB1|POLR3B|MXD1|NFIL3|VGLL2|TOX3|CHMP1A|LIN52|ZNF514	http://amigo.geneontology.org/amigo/term/GO:0032774
protein acylation	GO:0043543	4	124	0.0818576	KAT7|NCOA1|SNCA|CLOCK	http://amigo.geneontology.org/amigo/term/GO:0043543
cell-substrate adhesion	GO:0031589	4	124	0.0818576	HSD17B12|ITGA1|CTNNB1|EPHA3	http://amigo.geneontology.org/amigo/term/GO:0031589
regulation of RNA metabolic process	GO:0051252	18	1685	0.0818576	MXD1|NCOA1|ZNF2|BARHL2|LRRFIP2|CLOCK|RFX4|KAT7|CTNNB1|LEO1|GABPB1|TOX3|HNRNPF|NFIL3|VGLL2|CHMP1A|RBM38|ZNF514	http://amigo.geneontology.org/amigo/term/GO:0051252
organic substance biosynthetic process	GO:1901576	27	2944	0.0820712	CLOCK|CTNNB1|POLR3B|ANKRD17|VANGL2|MXD1|NCOA1|ZNF2|PIK3CG|NFIL3|VGLL2|ZNF514|GABPB1|PDCL2|TMEM165|CHMP1A|UCP3|SLC27A2|BARHL2|LRRFIP2|RFX4|KAT7|LEO1|TOX3|SNCA|HDC|LIN52	http://amigo.geneontology.org/amigo/term/GO:1901576
positive regulation of cellular metabolic process	GO:0031325	16	1425	0.0820712	NCOA1|TNFAIP8L3|BARHL2|CLOCK|RFX4|ITGA1|CDK10|LEO1|PIK3CG|CTNNB1|NDFIP2|TOX3|SNCA|VGLL2|VANGL2|SLAMF1	http://amigo.geneontology.org/amigo/term/GO:0031325
negative regulation of signal transduction	GO:0009968	8	481	0.0823797	CLOCK|RFX4|ITGA1|CTNNB1|FKBP1B|SNCA|RPGRIP1L|SLAMF1	http://amigo.geneontology.org/amigo/term/GO:0009968
protein dimerization activity	GO:0046983	9	589	0.0838364	RAB11FIP2|NCOA1|CLOCK|CHRAC1|TP53I3|TOX3|CENPW|CHMP1A|MXD1	http://amigo.geneontology.org/amigo/term/GO:0046983
hindbrain development	GO:0030902	3	63	0.0838364	RFX4|RPGRIP1L|CTNNB1	http://amigo.geneontology.org/amigo/term/GO:0030902
hindlimb morphogenesis	GO:0035137	2	19	0.0855372	CTNNB1|RPGRIP1L	http://amigo.geneontology.org/amigo/term/GO:0035137
negative regulation of protein transport	GO:0051224	3	64	0.0860545	NDFIP2|FKBP1B|SLAMF1	http://amigo.geneontology.org/amigo/term/GO:0051224
integral component of endoplasmic reticulum membrane	GO:0030176	3	64	0.0860545	SLC35B1|MARCH6|SLC27A2	http://amigo.geneontology.org/amigo/term/GO:0030176
insulin secretion	GO:0030073	3	65	0.0875708	RAB11FIP2|FKBP1B|CLOCK	http://amigo.geneontology.org/amigo/term/GO:0030073
negative regulation of secretion by cell	GO:1903531	3	65	0.0875708	FKBP1B|SLAMF1|SNCA	http://amigo.geneontology.org/amigo/term/GO:1903531
negative regulation of establishment of protein localization	GO:1904950	3	65	0.0875708	NDFIP2|FKBP1B|SLAMF1	http://amigo.geneontology.org/amigo/term/GO:1904950
protein serine/threonine kinase activity	GO:0004674	7	390	0.0875708	VRK1|CDK10|MYLK3|ROCK2|PIK3CG|SNCA|VANGL2	http://amigo.geneontology.org/amigo/term/GO:0004674
transcription regulatory region DNA binding	GO:0044212	7	391	0.0875708	BARHL2|CLOCK|RFX4|CTNNB1|TOX3|NFIL3|MXD1	http://amigo.geneontology.org/amigo/term/GO:0044212
regulatory region nucleic acid binding	GO:0001067	7	391	0.0875708	BARHL2|CLOCK|RFX4|CTNNB1|TOX3|NFIL3|MXD1	http://amigo.geneontology.org/amigo/term/GO:0001067
negative regulation of microtubule polymerization or depolymerization	GO:0031111	2	20	0.0875708	MAPRE1|SNCA	http://amigo.geneontology.org/amigo/term/GO:0031111
forelimb morphogenesis	GO:0035136	2	20	0.0875708	CTNNB1|RPGRIP1L	http://amigo.geneontology.org/amigo/term/GO:0035136
regulation of centrosome duplication	GO:0010824	2	20	0.0875708	CHMP1A|ROCK2	http://amigo.geneontology.org/amigo/term/GO:0010824
precatalytic spliceosome	GO:0071011	2	20	0.0875708	SNRNP27|SF3B6	http://amigo.geneontology.org/amigo/term/GO:0071011
establishment or maintenance of cell polarity	GO:0007163	3	66	0.0875708	RAB11FIP2|VANGL2|RPGRIP1L	http://amigo.geneontology.org/amigo/term/GO:0007163
intrinsic component of endoplasmic reticulum membrane	GO:0031227	3	66	0.0875708	SLC35B1|MARCH6|SLC27A2	http://amigo.geneontology.org/amigo/term/GO:0031227
regulation of cell communication	GO:0010646	15	1321	0.0875708	RPGRIP1L|NCOA1|TNFAIP8L3|CLOCK|RFX4|ITGA1|CDK10|PIK3CG|CTNNB1|NDFIP2|FKBP1B|SNCA|ANKRD17|VANGL2|SLAMF1	http://amigo.geneontology.org/amigo/term/GO:0010646
DNA binding	GO:0003677	13	1070	0.0876218	NCOA1|ZNF2|BARHL2|CLOCK|RFX4|CTNNB1|CHRAC1|POLR3B|NFIL3|CENPW|TOX3|SSBP2|MXD1	http://amigo.geneontology.org/amigo/term/GO:0003677
kinase activity	GO:0016301	10	714	0.0876346	TNFAIP8L3|CDK10|EPHA3|MYLK3|ROCK2|PIK3CG|SNCA|VRK1|VANGL2|RANBP2	http://amigo.geneontology.org/amigo/term/GO:0016301
T cell activation	GO:0042110	5	210	0.0884818	CTNNB1|FKBP1B|LY9|SLAMF1|CD48	http://amigo.geneontology.org/amigo/term/GO:0042110
regulation of signaling	GO:0023051	15	1326	0.0884818	RPGRIP1L|NCOA1|TNFAIP8L3|CLOCK|RFX4|ITGA1|CDK10|PIK3CG|CTNNB1|NDFIP2|FKBP1B|SNCA|ANKRD17|VANGL2|SLAMF1	http://amigo.geneontology.org/amigo/term/GO:0023051
cell fate commitment	GO:0045165	4	132	0.0884818	CTNNB1|LEO1|BARHL2|LY9	http://amigo.geneontology.org/amigo/term/GO:0045165
regulation of metal ion transport	GO:0010959	4	133	0.090146	CTNNB1|PIK3CG|FKBP1B|SNCA	http://amigo.geneontology.org/amigo/term/GO:0010959
regulation of nervous system development	GO:0051960	6	301	0.090146	NCOA1|BARHL2|RFX4|EPHA3|CTNNB1|VANGL2	http://amigo.geneontology.org/amigo/term/GO:0051960
biosynthetic process	GO:0009058	27	3000	0.090146	CLOCK|CTNNB1|POLR3B|ANKRD17|VANGL2|MXD1|NCOA1|ZNF2|PIK3CG|NFIL3|VGLL2|ZNF514|GABPB1|PDCL2|TMEM165|CHMP1A|UCP3|SLC27A2|BARHL2|LRRFIP2|RFX4|KAT7|LEO1|TOX3|SNCA|HDC|LIN52	http://amigo.geneontology.org/amigo/term/GO:0009058
smooth muscle cell differentiation	GO:0051145	2	21	0.090146	CTNNB1|ANKRD17	http://amigo.geneontology.org/amigo/term/GO:0051145
cell fate commitment involved in formation of primary germ layer	GO:0060795	2	21	0.090146	CTNNB1|LEO1	http://amigo.geneontology.org/amigo/term/GO:0060795
cellular localization	GO:0051641	12	958	0.090146	RAB11FIP2|SPIRE2|CTNNB1|GCC2|PFN4|RAE1|SNCA|FKBP1B|CHMP1A|KAT7|MAPRE1|RANBP2	http://amigo.geneontology.org/amigo/term/GO:0051641
transcription regulatory region sequence-specific DNA binding	GO:0000976	6	302	0.090146	BARHL2|CLOCK|RFX4|TOX3|NFIL3|MXD1	http://amigo.geneontology.org/amigo/term/GO:0000976
endodermal cell differentiation	GO:0035987	2	22	0.0960598	CTNNB1|LEO1	http://amigo.geneontology.org/amigo/term/GO:0035987
proteoglycan biosynthetic process	GO:0030166	2	22	0.0960598	CTNNB1|VANGL2	http://amigo.geneontology.org/amigo/term/GO:0030166
phosphatidylinositol 3-kinase activity	GO:0035004	2	22	0.0960598	TNFAIP8L3|PIK3CG	http://amigo.geneontology.org/amigo/term/GO:0035004
intracellular vesicle	GO:0097708	10	732	0.096348	KIAA0319L|RAB11FIP2|SCG3|EPHA3|SPIRE2|TMEM165|SNCA|CHMP1A|VANGL2|SLAMF1	http://amigo.geneontology.org/amigo/term/GO:0097708
cytoplasmic vesicle	GO:0031410	10	732	0.096348	KIAA0319L|RAB11FIP2|SCG3|EPHA3|SPIRE2|TMEM165|SNCA|CHMP1A|VANGL2|SLAMF1	http://amigo.geneontology.org/amigo/term/GO:0031410
muscle cell differentiation	GO:0042692	4	138	0.0965637	CTNNB1|ANKRD17|RBM38|MYLK3	http://amigo.geneontology.org/amigo/term/GO:0042692
catalytic activity	GO:0003824	34	4081	0.0965637	HSD17B12|TNFAIP8L3|CLOCK|ITGA1|EPHA3|CTNNB1|P4HA3|MARCH6|POLR3B|VRK1|VANGL2|DPEP1|NCOA1|CDK10|HDHD2|PIK3CG|HFM1|PPME1|RANBP2|PDCL2|MYLK3|TP53I3|TUBB3|ALDH6A1|SLC27A2|TNFAIP8|CYP19A1|ROCK2|KAT7|ARHGAP15|FKBP1B|SNCA|HDC|SLAMF1	http://amigo.geneontology.org/amigo/term/GO:0003824
supramolecular complex	GO:0099080	8	512	0.0965637	CLOCK|TUBB3|CTNNB1|GAS8|FKBP1B|CENPW|SLAIN2|MAPRE1	http://amigo.geneontology.org/amigo/term/GO:0099080
metal ion transport	GO:0030001	7	408	0.0965637	SLC10A4|PIK3CG|CTNNB1|FKBP1B|SNCA|TMEM165|ATP1B1	http://amigo.geneontology.org/amigo/term/GO:0030001
negative regulation of cell communication	GO:0010648	8	514	0.0965637	CLOCK|RFX4|ITGA1|CTNNB1|FKBP1B|SNCA|RPGRIP1L|SLAMF1	http://amigo.geneontology.org/amigo/term/GO:0010648
negative regulation of signaling	GO:0023057	8	515	0.0965637	CLOCK|RFX4|ITGA1|CTNNB1|FKBP1B|SNCA|RPGRIP1L|SLAMF1	http://amigo.geneontology.org/amigo/term/GO:0023057
catechol-containing compound metabolic process	GO:0009712	2	23	0.0965637	HDC|SNCA	http://amigo.geneontology.org/amigo/term/GO:0009712
catecholamine metabolic process	GO:0006584	2	23	0.0965637	HDC|SNCA	http://amigo.geneontology.org/amigo/term/GO:0006584
insulin secretion involved in cellular response to glucose stimulus	GO:0035773	2	23	0.0965637	RAB11FIP2|FKBP1B	http://amigo.geneontology.org/amigo/term/GO:0035773
morphogenesis of a polarized epithelium	GO:0001738	2	23	0.0965637	RPGRIP1L|VANGL2	http://amigo.geneontology.org/amigo/term/GO:0001738
digestive tract morphogenesis	GO:0048546	2	23	0.0965637	CTNNB1|VANGL2	http://amigo.geneontology.org/amigo/term/GO:0048546
cell fate determination	GO:0001709	2	23	0.0965637	CTNNB1|BARHL2	http://amigo.geneontology.org/amigo/term/GO:0001709
chromosome	GO:0005694	8	516	0.0965637	NCOA1|ADD3|CLOCK|CHRAC1|CTNNB1|CENPW|ANKRD17|CHMP1A	http://amigo.geneontology.org/amigo/term/GO:0005694
transferase activity	GO:0016740	17	1624	0.0965637	VRK1|NCOA1|PDCL2|CLOCK|CDK10|EPHA3|MYLK3|ROCK2|PIK3CG|CTNNB1|MARCH6|POLR3B|SNCA|TNFAIP8L3|VANGL2|KAT7|RANBP2	http://amigo.geneontology.org/amigo/term/GO:0016740
positive regulation of protein phosphorylation	GO:0001934	7	412	0.0965637	TNFAIP8L3|CDK10|PIK3CG|CTNNB1|SNCA|VANGL2|SLAMF1	http://amigo.geneontology.org/amigo/term/GO:0001934
sequence-specific double-stranded DNA binding	GO:1990837	6	314	0.0965637	BARHL2|CLOCK|RFX4|TOX3|NFIL3|MXD1	http://amigo.geneontology.org/amigo/term/GO:1990837
negative regulation of neuron death	GO:1901215	3	73	0.0965637	CTNNB1|TOX3|SNCA	http://amigo.geneontology.org/amigo/term/GO:1901215
negative regulation of secretion	GO:0051048	3	73	0.0965637	FKBP1B|SLAMF1|SNCA	http://amigo.geneontology.org/amigo/term/GO:0051048
meiotic nuclear division	GO:0140013	3	73	0.0965637	HFM1|FANCA|SPIRE2	http://amigo.geneontology.org/amigo/term/GO:0140013
phosphatase binding	GO:0019902	3	73	0.0965637	CTNNB1|ITGA1|PPME1	http://amigo.geneontology.org/amigo/term/GO:0019902
histone modification	GO:0016570	5	223	0.0965637	KAT7|LEO1|NCOA1|SNCA|CLOCK	http://amigo.geneontology.org/amigo/term/GO:0016570
positive regulation of transferase activity	GO:0051347	5	224	0.0978937	CTNNB1|VANGL2|PIK3CG|TNFAIP8L3|SNCA	http://amigo.geneontology.org/amigo/term/GO:0051347
transport	GO:0006810	21	2183	0.098124	RAB11FIP2|UCP3|TNFAIP8L3|CLOCK|SLC10A4|PIK3CG|SLC35B1|NDFIP2|CTNNB1|GCC2|FKBP1B|RAE1|SPIRE2|SNCA|TMEM165|CHMP1A|RANBP2|ATP1B1|SLC4A8|SLAMF1|SLC27A2	http://amigo.geneontology.org/amigo/term/GO:0006810
trans-Golgi network	GO:0005802	3	74	0.098594	TRAPPC9|TMEM165|GCC2	http://amigo.geneontology.org/amigo/term/GO:0005802
enzyme binding	GO:0019899	11	866	0.0992774	RAB11FIP2|NCOA1|HDHD2|SPOP|ITGA1|ROCK2|CTNNB1|LEO1|PPME1|MARCH6|SLC27A2	http://amigo.geneontology.org/amigo/term/GO:0019899
fatty acid derivative binding	GO:1901567	2	24	0.0992774	ALDH6A1|SNCA	http://amigo.geneontology.org/amigo/term/GO:1901567
positive regulation of response to stimulus	GO:0048584	11	867	0.0992774	TNFAIP8L3|CLOCK|CDK10|PIK3CG|CTNNB1|NDFIP2|POLR3B|SNCA|ANKRD17|VANGL2|SLAMF1	http://amigo.geneontology.org/amigo/term/GO:0048584

## Sheet: Table S10
Table S10. A summary of genes from FST.
Chrom	Starting position	Ending position	FST	Gene
5	69720001	69770000	0.617722	POLR3B
10	30400001	30450000	0.597361	ZNF770|AQR
5	69700001	69750000	0.58741	TCP11L2|POLR3B
1	8920001	8970000	0.577284	LOC526789
7	37940001	37990000	0.575558	FAF2
10	30380001	30430000	0.575217	AQR
7	37880001	37930000	0.571401	FAF2
18	14660001	14710000	0.565919	MC1R|SPIRE2|TCF25|TUBB3
7	37960001	38010000	0.552795	FAF2|RNF44
1	8900001	8950000	0.55085	LOC112447279
10	30420001	30470000	0.54503	ZNF770|AQR
5	69680001	69730000	0.539103	TCP11L2|POLR3B
1	139660001	139710000	0.531809	B3GALT5
7	37900001	37950000	0.531493	FAF2
7	38000001	38050000	0.526662	CDHR2|RNF44
8	68440001	68490000	0.525728	LOC112447755
13	33960001	34010000	0.525413	ZEB1
1	4880001	4930000	0.518661	LOC101907866|LOC112446952|LOC101907950|LOC112446968|LOC112446980
19	42560001	42610000	0.518501	ATP6V0A1
5	69600001	69650000	0.515526	CKAP4
5	69660001	69710000	0.510686	TCP11L2
7	37980001	38030000	0.508565	FAF2|CDHR2|RNF44
1	4900001	4950000	0.507717	LOC112446952|LOC101907950|LOC112446968|LOC112446980|LOC785105|LOC112446981
14	39780001	39830000	0.505612	LOC104974057
10	27900001	27950000	0.505537	LOC510112
10	27880001	27930000	0.50448	LOC784957|LOC785050
8	68420001	68470000	0.503243	LOC112447755
10	20520001	20570000	0.502855	C10H15orf59|CD276
28	28480001	28530000	0.501059	MICU1
7	38020001	38070000	0.500507	CDHR2|GPRIN1
7	37920001	37970000	0.496114	FAF2
13	33940001	33990000	0.495251	ZEB1
28	28500001	28550000	0.495152	MICU1
21	47420001	47470000	0.4951	MIPOL1
14	39800001	39850000	0.49478	ZFHX4|LOC104974057
21	47400001	47450000	0.491979	MIPOL1|SLC25A21
28	28520001	28570000	0.491881	MICU1
1	3060001	3110000	0.491746	EVA1C|URB1
1	3040001	3090000	0.491686	EVA1C
19	42580001	42630000	0.489587	LOC107131525|NAGLU|HSD17B1|ATP6V0A1
1	139680001	139730000	0.483981	B3GALT5
19	42540001	42590000	0.483959	ATP6V0A1
21	47440001	47490000	0.483302	MIPOL1
13	57660001	57710000	0.482717	STX16|NPEPL1
28	28460001	28510000	0.481631	MICU1
16	49800001	49850000	0.47947	PRDM16
28	28540001	28590000	0.478184	MICU1
5	69640001	69690000	0.477083	TCP11L2
10	70900001	70950000	0.476276	DACT1
10	35580001	35630000	0.473703	EIF2AK4
11	44840001	44890000	0.471744	LOC100300896|SULT1C4|SULT1C2|GCC2
22	33460001	33510000	0.471686	FAM19A1
7	38500001	38550000	0.469406	LOC533921|ZNF346
10	30900001	30950000	0.468814	DPH6
28	25580001	25630000	0.468086	HKDC1|SUPV3L1
7	37860001	37910000	0.467339	CLTB
5	69540001	69590000	0.466634	NUAK1
1	8880001	8930000	0.466483	LOC112447279
10	35560001	35610000	0.466048	GPR176|EIF2AK4
4	10680001	10730000	0.466005	VPS50
8	106420001	106470000	0.465934	ASTN2
16	18880001	18930000	0.465861	USH2A|KCTD3
16	49780001	49830000	0.465481	PRDM16
19	9420001	9470000	0.465013	MTMR4|HSF5
19	11140001	11190000	0.463158	INTS2|MED13
22	23840001	23890000	0.463116	CNTN4
28	28380001	28430000	0.462805	DNAJB12|MICU1
19	11120001	11170000	0.460543	MED13
21	2860001	2910000	0.460478	ATP10A
7	38480001	38530000	0.460129	LOC533921|UIMC1
10	35520001	35570000	0.45983	GPR176
10	35600001	35650000	0.459487	EIF2AK4
10	27920001	27970000	0.459282	LOC510112
10	35540001	35590000	0.459034	GPR176
19	9440001	9490000	0.45887	MTMR4|SEPT4|HSF5
13	59320001	59370000	0.458453	TFAP2C
11	44820001	44870000	0.45687	LOC100300896|SULT1C4|GCC2
7	38320001	38370000	0.456332	HK3|UNC5A|UIMC1
7	38040001	38090000	0.455715	CDHR2|GPRIN1
26	22100001	22150000	0.454922	BTRC
8	90680001	90730000	0.454479	PLPPR1
14	32600001	32650000	0.45363	C14H8orf34
13	57720001	57770000	0.452922	STX16
5	69620001	69670000	0.45269	CKAP4
10	65000001	65050000	0.45264	C10H15orf48|SPATA5L1
5	69740001	69790000	0.452394	POLR3B
14	32620001	32670000	0.452236	C14H8orf34
19	11160001	11210000	0.452189	INTS2
13	57640001	57690000	0.451826	NPEPL1
15	59040001	59090000	0.451612	METTL15
16	18860001	18910000	0.451575	USH2A|KCTD3
6	19020001	19070000	0.451262	TBCK
10	30880001	30930000	0.451121	DPH6
11	101780001	101830000	0.446912	RAPGEF1
7	20300001	20350000	0.446832	PIP5K1C|TBXA2R|GIPC3|CACTIN
28	28660001	28710000	0.446811	MCU
28	28340001	28390000	0.446257	DNAJB12
28	28400001	28450000	0.445838	MICU1
21	47320001	47370000	0.445567	SLC25A21
8	90660001	90710000	0.444553	PLPPR1
10	20540001	20590000	0.444137	C10H15orf59
19	44920001	44970000	0.443297	MAP3K14
19	44900001	44950000	0.442674	MAP3K14
1	118680001	118730000	0.441545	TM4SF4
5	58060001	58110000	0.441124	LOC782430|LOC782338
13	33920001	33970000	0.441003	ZEB1
16	38040001	38090000	0.44056	GORAB
28	25260001	25310000	0.440475	KIF1BP
10	35500001	35550000	0.439727	GPR176
13	31600001	31650000	0.438809	TRDMT1
10	30860001	30910000	0.438678	DPH6
7	38340001	38390000	0.438513	HK3|UIMC1
10	35460001	35510000	0.437708	GPR176
8	68460001	68510000	0.436699	LOC112447755
10	27420001	27470000	0.436664	OR4K13|OR4K17|LOC787134
5	69920001	69970000	0.4361	RFX4
6	66720001	66770000	0.435895	NIPAL1|TXK
10	65280001	65330000	0.435409	DUOXA2|DUOXA1|DUOX2|DUOX1
5	91860001	91910000	0.435386	PIK3C2G
15	59060001	59110000	0.435332	METTL15
1	70620001	70670000	0.435235	TNK2|TFRC
7	20320001	20370000	0.433947	HMG20B|MFSD12|TBXA2R|GIPC3|CACTIN
10	35480001	35530000	0.433263	GPR176
8	106440001	106490000	0.433136	ASTN2
21	47340001	47390000	0.432462	SLC25A21
21	47380001	47430000	0.432309	MIPOL1|SLC25A21
19	11100001	11150000	0.431427	MED13
28	12800001	12850000	0.431214	LOC104970913|ZNF33B
19	42740001	42790000	0.430979	CNTNAP1|EZH1
16	49820001	49870000	0.430392	PRDM16
3	78520001	78570000	0.430308	INSL5|TCTEX1D1
5	58040001	58090000	0.430299	LOC782430
28	25600001	25650000	0.430161	HKDC1|HK1
11	101760001	101810000	0.429873	RAPGEF1
10	35440001	35490000	0.428573	GPR176
16	41680001	41730000	0.428217	MFN2|PLOD1
7	41040001	41090000	0.428013	OR6F1
7	19620001	19670000	0.427491	UBXN6|PLIN4|HDGFL2
13	34320001	34370000	0.426766	ZNF438
3	78540001	78590000	0.426394	TCTEX1D1|SGIP1
28	28420001	28470000	0.426288	MICU1
15	64460001	64510000	0.426025	LMO2
3	117640001	117690000	0.425956	TRAF3IP1
6	19040001	19090000	0.425855	TBCK
4	10700001	10750000	0.425656	VPS50
1	26300001	26350000	0.424919	ROBO1
13	34340001	34390000	0.424546	ZNF438
7	19740001	19790000	0.424453	FSD1|SHD|MPND|STAP2|TMIGD2
10	35860001	35910000	0.424256	PAK6|ANKRD63|PLCB2
1	3020001	3070000	0.423963	EVA1C
3	117660001	117710000	0.423665	TRAF3IP1
10	27860001	27910000	0.423324	LOC784925|LOC784957|LOC785050
19	11080001	11130000	0.421793	MED13
19	11040001	11090000	0.42145	MED13
28	28440001	28490000	0.421435	MICU1
3	117680001	117730000	0.420595	TRAF3IP1|ASB1
19	42720001	42770000	0.419458	TUBG2|CCR10|CNTNAP1|EZH1|PLEKHH3
5	69940001	69990000	0.419223	RFX4
18	58880001	58930000	0.418889	LOC100847180
4	10660001	10710000	0.418868	VPS50
15	62560001	62610000	0.418389	PAX6
7	38300001	38350000	0.418388	HK3|UNC5A
9	15420001	15470000	0.418016	MYO6
7	19640001	19690000	0.417281	UBXN6|HDGFL2|CHAF1A
17	68120001	68170000	0.417263	TNIP3
26	25960001	26010000	0.417188	SORCS3
10	70880001	70930000	0.41629	DACT1
1	118660001	118710000	0.416232	TM4SF4
10	35420001	35470000	0.416106	FSIP1|GPR176
28	25560001	25610000	0.415863	HKDC1|SUPV3L1
7	58900001	58950000	0.414655	JAKMIP2
3	9000001	9050000	0.414504	SLAMF1
15	64440001	64490000	0.414184	LMO2
10	35620001	35670000	0.414009	EIF2AK4
1	70640001	70690000	0.413833	TFRC
2	17440001	17490000	0.413716	ZNF385B
21	47280001	47330000	0.413224	SLC25A21
15	40340001	40390000	0.412902	PARVA|MICAL2
10	20500001	20550000	0.41274	C10H15orf59|CD276
7	38360001	38410000	0.412511	UIMC1
18	60520001	60570000	0.412447	LOC101907041|LOC104968479|LOC100336208
10	65300001	65350000	0.412247	DUOXA2|DUOXA1|DUOX2|SORD
2	106240001	106290000	0.411862	GPBAR1|ARPC2
10	65020001	65070000	0.411284	SPATA5L1
28	25620001	25670000	0.411038	HKDC1|HK1
13	34280001	34330000	0.410586	ZNF438
8	83440001	83490000	0.409033	ZNF782
19	9400001	9450000	0.409024	MTMR4|HSF5
14	39920001	39970000	0.408638	ZFHX4
7	19720001	19770000	0.408515	FSD1|SH3GL1|MPND|STAP2
28	28360001	28410000	0.408052	DNAJB12|MICU1
10	27440001	27490000	0.407268	OR4K17|OR4L1|OR4N5|LOC787134
13	34300001	34350000	0.407206	ZNF438
28	17740001	17790000	0.406815	CABCOCO1
13	48180001	48230000	0.406308	CRLS1|LRRN4
19	42760001	42810000	0.406287	RAMP2|VPS25|EZH1
19	9380001	9430000	0.405859	RNF43|HSF5
7	37840001	37890000	0.40572	NOP16|HIGD2A|ARL10|CLTB
26	22120001	22170000	0.405527	BTRC
7	42140001	42190000	0.405435	OR2G6
8	71520001	71570000	0.405414	ADAMDEC1
5	77920001	77970000	0.405395	KIAA1551
11	65840001	65890000	0.405259	ETAA1
13	34360001	34410000	0.40525	ZNF438
19	14120001	14170000	0.405025	HEATR6
10	21560001	21610000	0.404915	BCL2L2|EFS|SLC22A17|PABPN1|PPP1R3E
10	25700001	25750000	0.40462	RAB2B|CHD8
4	76740001	76790000	0.404404	ZMIZ2|LOC112446406|OGDH
10	43060001	43110000	0.404329	SOS2
5	26600001	26650000	0.403897	SP1
25	38740001	38790000	0.403592	FSCN1|LOC100196899
28	44240001	44290000	0.403404	MARCH8
10	25680001	25730000	0.403221	RAB2B|CHD8|TOX4
7	19660001	19710000	0.402982	UBXN6|CHAF1A|SH3GL1
10	25760001	25810000	0.402549	CHD8|SUPT16H|RPGRIP1
10	30820001	30870000	0.40237	DPH6
2	89080001	89130000	0.402336	SGO2|AOX1
21	2880001	2930000	0.402264	ATP10A
1	56260001	56310000	0.402255	CD96
5	69780001	69830000	0.402212	POLR3B
3	8980001	9030000	0.402133	SLAMF1
18	60500001	60550000	0.402062	LOC101907041|LOC618456|LOC104968479|LOC100336208
28	28320001	28370000	0.401545	DDIT4|DNAJB12
10	25720001	25770000	0.40134	CHD8
10	21500001	21550000	0.401332	IL25|MYH6|CMTM5|MYH7
8	71700001	71750000	0.400819	ADAM7
5	69760001	69810000	0.400197	POLR3B
2	38260001	38310000	0.399903	UPP2
1	41580001	41630000	0.398936	EPHA6
10	21480001	21530000	0.398913	MYH6|MYH7
11	44860001	44910000	0.398691	SULT1C4|SULT1C2|SULT1C3
15	64480001	64530000	0.398256	LMO2
25	14360001	14410000	0.398154	ABCC1
19	11060001	11110000	0.397606	MED13
8	46420001	46470000	0.397509	SMC5
20	48840001	48890000	0.397501	CDH10
13	33900001	33950000	0.397298	ZEB1
19	42520001	42570000	0.397295	CAVIN1|ATP6V0A1
13	57680001	57730000	0.396779	STX16|NPEPL1
25	14380001	14430000	0.396698	ABCC1
13	34380001	34430000	0.395856	ZNF438
28	12820001	12870000	0.395601	LOC104970913|ZNF33B
19	41100001	41150000	0.395148	KRT23
27	37160001	37210000	0.394949	IKBKB|POLB
11	74920001	74970000	0.394673	FAM228A|ITSN2|FAM228B
26	36120001	36170000	0.394437	ATRNL1
6	77360001	77410000	0.394282	ADGRL3
20	48860001	48910000	0.394261	CDH10
5	26620001	26670000	0.393828	SP1
14	32580001	32630000	0.393309	C14H8orf34
10	43080001	43130000	0.393301	SOS2
28	28680001	28730000	0.393299	MCU
1	26280001	26330000	0.393141	ROBO1
14	39820001	39870000	0.392951	ZFHX4|LOC104974057
5	103840001	103890000	0.392125	NOP2|CHD4|IFFO1|GAPDH|NCAPD2
29	2220001	2270000	0.391973	FAT3
16	2680001	2730000	0.391873	NFASC
7	58880001	58930000	0.391752	JAKMIP2
6	87240001	87290000	0.391539	NPFFR2
21	47360001	47410000	0.391396	SLC25A21
25	38780001	38830000	0.390926	ACTB|FBXL18
10	25620001	25670000	0.39089	SALL2|METTL3
28	43960001	44010000	0.3905	PARG
22	44520001	44570000	0.390446	ERC2
5	90700001	90750000	0.390378	PLEKHA5
20	3120001	3170000	0.390006	TLX3|RANBP17
10	30840001	30890000	0.389668	DPH6
8	74460001	74510000	0.389666	PTK2B
10	25740001	25790000	0.389388	CHD8|SUPT16H
22	23860001	23910000	0.38884	CNTN4
5	58080001	58130000	0.388459	LOC782338|LOC782296|LOC782220
15	62580001	62630000	0.388305	PAX6
3	78500001	78550000	0.388304	INSL5|WDR78|TCTEX1D1
13	34720001	34770000	0.388287	SVIL
5	70800001	70850000	0.388238	BTBD11
25	38760001	38810000	0.388172	ACTB|LOC100196899
19	42600001	42650000	0.387917	LOC107131525|NAGLU|HSD17B1|COASY|MLX|ATP6V0A1
28	17760001	17810000	0.387817	CABCOCO1
13	34400001	34450000	0.387737	ZNF438
14	39900001	39950000	0.387692	ZFHX4
28	43980001	44030000	0.387591	TIMM23|PARG
28	28560001	28610000	0.387556	MICU1
5	63880001	63930000	0.387469	LOC112441540
10	21580001	21630000	0.387344	BCL2L2|PABPN1|PPP1R3E|RNF212B|HOMEZ
18	2380001	2430000	0.387247	ZNRF1
5	58540001	58590000	0.387172	OR6C75
7	68560001	68610000	0.386828	LOC112447526
19	44540001	44590000	0.386504	GJC1|EFTUD2|HIGD1B
8	106460001	106510000	0.386478	ASTN2
10	72880001	72930000	0.386316	SIX4|MNAT1
16	41700001	41750000	0.386101	MFN2|PLOD1
8	18560001	18610000	0.386064	TUSC1
7	19700001	19750000	0.385941	CHAF1A|SH3GL1|MPND|STAP2
18	2360001	2410000	0.385743	ZNRF1
11	44920001	44970000	0.385698	SULT1C3
15	63020001	63070000	0.385676	LOC614914
26	36140001	36190000	0.385656	ATRNL1
10	43040001	43090000	0.385654	VCPKMT|SOS2
5	90720001	90770000	0.385321	PLEKHA5
1	2280001	2330000	0.385314	IL10RB|IFNAR2
13	34260001	34310000	0.385275	ZNF438
18	2180001	2230000	0.384926	FA2H
13	53580001	53630000	0.384886	GINS1
20	3100001	3150000	0.384852	RANBP17
21	47260001	47310000	0.384833	SLC25A21
7	38060001	38110000	0.384668	CDHR2|GPRIN1|SNCB|EIF4E1B
10	27320001	27370000	0.384347	OR4K14|LOC515473|LOC100297447
25	1240001	1290000	0.384286	IFT140|CRAMP1|JPT2
10	65040001	65090000	0.384194	SPATA5L1
13	33800001	33850000	0.384185	ZEB1
8	18540001	18590000	0.384146	TUSC1
13	33880001	33930000	0.384124	ZEB1
14	45020001	45070000	0.383882	MAL2
16	65040001	65090000	0.383654	COLGALT2
19	44880001	44930000	0.383528	SPATA32|FMNL1|LOC112442678|MAP3K14
22	43220001	43270000	0.383507	FLNB
1	33180001	33230000	0.383371	CADM2
19	11180001	11230000	0.383186	INTS2|BRIP1
28	44260001	44310000	0.38316	MARCH8
7	42120001	42170000	0.382847	OR2T11
5	58560001	58610000	0.382812	LOC100138866
1	4860001	4910000	0.382702	LOC112446920|LOC112446936|LOC101907866|LOC112446952|LOC101907950
16	40620001	40670000	0.382695	TNFSF18
1	149260001	149310000	0.382688	RIPPLY3|PIGP
20	39020001	39070000	0.382666	PRLR
22	52940001	52990000	0.382522	LTF
10	45760001	45810000	0.382474	CSNK1G1
6	69140001	69190000	0.382216	LNX1
21	560001	610000	0.381901	LOC112443246
13	53600001	53650000	0.381789	GINS1
21	47300001	47350000	0.381706	SLC25A21
26	22080001	22130000	0.381607	BTRC
14	39880001	39930000	0.381497	ZFHX4
10	35880001	35930000	0.380968	PAK6|ANKRD63|PLCB2
8	49040001	49090000	0.380946	ALDH1A1
10	25660001	25710000	0.380841	METTL3|RAB2B|TOX4
8	11640001	11690000	0.380448	ACO1
20	24040001	24090000	0.380391	GZMK
13	34700001	34750000	0.380286	SVIL
15	63000001	63050000	0.380227	LOC614914
18	11300001	11350000	0.380079	GSE1
5	63760001	63810000	0.379836	LOC112441540
20	53680001	53730000	0.379786	CDH18
13	34240001	34290000	0.379663	ZNF438
10	25600001	25650000	0.379453	LOC107132841|SALL2
10	35640001	35690000	0.379399	SRP14|EIF2AK4
3	54180001	54230000	0.379352	GBP4
10	30800001	30850000	0.379328	DPH6
8	68400001	68450000	0.37932	LOC112447755
2	104460001	104510000	0.379215	RPL37A|SMARCAL1
28	44300001	44350000	0.379179	ALOX5|MARCH8
10	21540001	21590000	0.379138	IL25|MYH6|CMTM5|EFS|SLC22A17
10	21520001	21570000	0.379112	IL25|MYH6|CMTM5|EFS
11	12940001	12990000	0.379035	DYSF
5	66200001	66250000	0.378989	IGF1
13	2900001	2950000	0.378873	PAK5
3	54160001	54210000	0.37883	LOC512486|GBP4
6	66740001	66790000	0.378807	NIPAL1|TXK
3	54200001	54250000	0.378789	GBP4
14	69940001	69990000	0.378621	RAD54B
4	48960001	49010000	0.378526	DLD|LAMB1
5	63820001	63870000	0.378406	LOC112441540
26	25980001	26030000	0.377896	SORCS3
10	30920001	30970000	0.37786	DPH6
28	25280001	25330000	0.377849	KIF1BP
22	38780001	38830000	0.377628	CADPS
22	38800001	38850000	0.377471	CADPS
19	29600001	29650000	0.377243	SCO1|MYH3
25	14320001	14370000	0.377181	ABCC1
29	38340001	38390000	0.377063	PAG14|PAG16
2	89100001	89150000	0.376776	AOX1
13	72680001	72730000	0.376727	GDAP1L1
5	90760001	90810000	0.376603	PLEKHA5
7	19760001	19810000	0.3766	FSD1|SHD|STAP2|TMIGD2|YJU2
13	33780001	33830000	0.376497	ZEB1
18	11280001	11330000	0.376481	GSE1
5	63840001	63890000	0.376201	LOC112441540
28	44220001	44270000	0.375978	MARCH8
13	33820001	33870000	0.375869	ZEB1
16	65020001	65070000	0.375597	COLGALT2
8	90700001	90750000	0.375391	PLPPR1
6	87260001	87310000	0.375278	NPFFR2
25	1080001	1130000	0.375154	C25H16orf91|LOC104975846|GNPTG|UNKL|CCDC154
7	19420001	19470000	0.37483	DPP9
5	63860001	63910000	0.374599	LOC112441540
1	144280001	144330000	0.374573	AIRE|PFKL
21	540001	590000	0.374573	LOC112443246
18	2400001	2450000	0.374513	ZNRF1
25	1220001	1270000	0.374413	IFT140|CRAMP1
22	43000001	43050000	0.374279	RPP14|ABHD6|PXK
5	102500001	102550000	0.374217	LOC112446746|LOC786796
4	82560001	82610000	0.374008	LOC100335205
4	112480001	112530000	0.373891	ZNF746
5	26580001	26630000	0.373866	AMHR2|SP1
3	98480001	98530000	0.373818	TRABD2B
6	86940001	86990000	0.373778	GC
20	39040001	39090000	0.373721	PRLR
13	48160001	48210000	0.373591	MCM8|CRLS1
12	18980001	19030000	0.373281	SETDB2|CAB39L
9	81780001	81830000	0.373083	UTRN
2	129480001	129530000	0.372813	ZNF436|HNRNPR
26	23940001	23990000	0.37249	TAF5|PDCD11|ATP5MD
26	23920001	23970000	0.372319	PCGF6|TAF5
13	34680001	34730000	0.372245	SVIL
5	103240001	103290000	0.372102	CLSTN3|RBP5|C1RL
19	42500001	42550000	0.372063	CAVIN1
13	72660001	72710000	0.372015	OSER1
7	38380001	38430000	0.371989	UIMC1
13	34420001	34470000	0.371863	ZNF438
14	39940001	39990000	0.371764	ZFHX4
5	77940001	77990000	0.371749	KIAA1551
13	48200001	48250000	0.371703	CRLS1|LRRN4|FERMT1
18	58900001	58950000	0.371668	LOC100847180
14	840001	890000	0.371455	PLEC
5	102520001	102570000	0.371426	LOC112446746|WC1-10
7	41960001	42010000	0.37141	OR2M3|OR2T4
19	40000001	40050000	0.371386	PNMT|PPP1R1B|STARD3|TCAP|PGAP3
20	24020001	24070000	0.37137	gzmA
16	46160001	46210000	0.37134	CAMTA1
28	25640001	25690000	0.371331	HK1
10	35840001	35890000	0.371319	BUB1B|PAK6
19	14100001	14150000	0.371087	HEATR6
25	14300001	14350000	0.371077	ABCC1
13	34520001	34570000	0.370856	SVIL
1	2300001	2350000	0.370811	IL10RB|IFNAR2
10	46900001	46950000	0.370809	LACTB
13	34200001	34250000	0.370512	ZNF438
19	39860001	39910000	0.370423	CDK12|MED1
28	17600001	17650000	0.370335	CABCOCO1
7	38100001	38150000	0.370231	SNCB|EIF4E1B|TSPAN17
5	66180001	66230000	0.369987	IGF1
1	135800001	135850000	0.369986	TOPBP1
22	43020001	43070000	0.369953	ABHD6
16	2660001	2710000	0.369891	NFASC
18	11320001	11370000	0.369835	GSE1
3	15940001	15990000	0.369822	ADAR
13	34220001	34270000	0.369746	ZNF438
7	20280001	20330000	0.369726	PIP5K1C|TBXA2R|CACTIN
14	23240001	23290000	0.369679	RPS20|LYN
4	10460001	10510000	0.36948	SAMD9
5	63780001	63830000	0.369441	LOC112441540
17	68140001	68190000	0.369376	TNIP3
18	11100001	11150000	0.369285	ZDHHC7|KIAA0513
19	44940001	44990000	0.369253	MAP3K14
19	39680001	39730000	0.36917	RPL19|CACNB1|STAC2
5	90780001	90830000	0.369045	PLEKHA5
15	59020001	59070000	0.368801	METTL15
14	39860001	39910000	0.368537	ZFHX4
10	35720001	35770000	0.368532	BMF
5	63900001	63950000	0.368365	LOC112441540
25	1600001	1650000	0.368308	TSC2|PKD1
22	44540001	44590000	0.368009	ERC2
19	44560001	44610000	0.367968	CCDC103|FAM187A|EFTUD2|HIGD1B
24	57420001	57470000	0.367918	NEDD4L
22	54460001	54510000	0.367894	ATP2B2
10	72860001	72910000	0.367894	SIX4|MNAT1
28	26260001	26310000	0.367668	H2AFY2
26	42500001	42550000	0.367652	LOC100295703|SPADH2|SPADH1
8	83420001	83470000	0.367587	ZNF782
22	44500001	44550000	0.367404	ERC2
19	11020001	11070000	0.367274	MED13
13	34560001	34610000	0.367238	SVIL
13	34600001	34650000	0.367159	SVIL
20	13400001	13450000	0.367125	SREK1
7	38740001	38790000	0.367082	RAB24|PRELID1|MXD3|NSD1
19	44500001	44550000	0.367035	ADAM11|GJC1
5	26640001	26690000	0.367011	SP7|SP1
15	64020001	64070000	0.366877	KIAA1549L
25	1940001	1990000	0.366848	TEDC2|NTN3|CCNF|TBC1D24
10	65060001	65110000	0.366743	GATM
19	44520001	44570000	0.366701	GJC1|EFTUD2|HIGD1B
5	69960001	70010000	0.366684	RFX4
13	33860001	33910000	0.36645	ZEB1
4	64520001	64570000	0.366405	PDE1C
22	10780001	10830000	0.366235	GOLGA4
7	8200001	8250000	0.366225	OR7C2|LOC107131149|OR7A5|SLC1A6
6	112060001	112110000	0.366177	LDB2
26	22020001	22070000	0.366147	LBX1|LOC112441483
13	34580001	34630000	0.366115	SVIL
20	56920001	56970000	0.366093	MARCH11
4	39080001	39130000	0.36595	LOC782609
1	144180001	144230000	0.365904	ICOSLG
8	11620001	11670000	0.365879	ACO1
5	90740001	90790000	0.365863	PLEKHA5
1	149240001	149290000	0.365861	RIPPLY3
16	46180001	46230000	0.365838	CAMTA1
13	34540001	34590000	0.365773	SVIL
19	39880001	39930000	0.365767	CDK12
22	33440001	33490000	0.365709	FAM19A1
11	12960001	13010000	0.3656	DYSF
18	46480001	46530000	0.365514	LOC101904550|PROSER3|ARHGAP33|PRODH2
10	46980001	47030000	0.365514	TPM1
25	1580001	1630000	0.365335	SLC9A3R2|NTHL1|TSC2|PKD1
10	64960001	65010000	0.365276	SLC30A4
15	40320001	40370000	0.365245	PARVA|MICAL2
10	46920001	46970000	0.365011	LACTB
18	11340001	11390000	0.36492	GSE1
13	57620001	57670000	0.364908	NPEPL1
28	44280001	44330000	0.364901	MARCH8
4	39060001	39110000	0.36483	LOC782609
2	5780001	5830000	0.364645	NEMP2|MFSD6
3	117540001	117590000	0.36464	HES6|PER2
8	71540001	71590000	0.364387	ADAMDEC1
7	41940001	41990000	0.364382	OR2M4|OR2M3
17	63080001	63130000	0.364321	SPPL3
25	1400001	1450000	0.364238	MEIOB
13	8160001	8210000	0.364157	MACROD2
14	39840001	39890000	0.364043	ZFHX4|LOC104974057
19	39840001	39890000	0.364031	FBXL20|CDK12|MED1
26	42480001	42530000	0.36389	LOC100295703|SPADH2|DMBT1
8	60980001	61030000	0.363821	PAX5
13	32080001	32130000	0.363812	STAM
19	44620001	44670000	0.363783	GFAP|KIF18B|C1QL1
25	1380001	1430000	0.363739	HAGH|FAHD1|MEIOB
22	52920001	52970000	0.363698	RTP3|LRRC2|LTF
26	38560001	38610000	0.363692	FAM204A
3	55180001	55230000	0.363559	PKN2
19	39980001	40030000	0.363542	NEUROD2|PPP1R1B|STARD3
25	14340001	14390000	0.363483	ABCC1
5	103860001	103910000	0.363415	MRPL51|IFFO1|GAPDH|NCAPD2
20	32040001	32090000	0.363171	GHR
2	18980001	19030000	0.363072	PDE11A
7	19680001	19730000	0.362859	CHAF1A|SH3GL1
18	11080001	11130000	0.362826	ZDHHC7|KIAA0513
10	35700001	35750000	0.362806	BMF
13	11560001	11610000	0.362803	CCDC3
3	97940001	97990000	0.362709	SLC5A9|SPATA6
5	64100001	64150000	0.362665	UHRF1BP1L
27	37140001	37190000	0.362607	IKBKB
22	43420001	43470000	0.362277	SLMAP
20	12880001	12930000	0.362137	MAST4
18	58800001	58850000	0.362031	LOC785630
24	57400001	57450000	0.361799	NEDD4L
29	38360001	38410000	0.361418	PAG16
8	46400001	46450000	0.361376	SMC5
26	42460001	42510000	0.36135	LOC100295703|DMBT1
13	32100001	32150000	0.361349	STAM
22	51640001	51690000	0.361344	LOC515991|CATHL6|CATHL5|CATHL2
19	39660001	39710000	0.361344	RPL19|ARL5C|CACNB1|STAC2
22	38760001	38810000	0.361321	CADPS
22	43080001	43130000	0.361279	DNASE1L3|LOC112443489
18	11180001	11230000	0.361264	FAM92B|KIAA0513
8	106400001	106450000	0.361233	ASTN2
12	19000001	19050000	0.361232	SETDB2|CAB39L
11	44880001	44930000	0.361227	SULT1C2|SULT1C3
4	76720001	76770000	0.361209	ZMIZ2|LOC112446406
26	38540001	38590000	0.361124	FAM204A
6	112080001	112130000	0.36108	LDB2
28	44620001	44670000	0.360931	RASSF4|TMEM72
10	35680001	35730000	0.360913	SRP14|EIF2AK4
1	149280001	149330000	0.360746	PIGP|TTC3
5	102320001	102370000	0.360713	LOC100335428|LOC112446829
19	39700001	39750000	0.360615	FBXL20|STAC2
6	116580001	116630000	0.360338	NAT8L|C6H4orf48|NELFA|POLN
5	64120001	64170000	0.360308	UHRF1BP1L
13	31580001	31630000	0.360255	TRDMT1
2	104440001	104490000	0.359628	RPL37A|SMARCAL1
12	18700001	18750000	0.359607	FNDC3A
15	62980001	63030000	0.359604	LOC614914
25	1100001	1150000	0.359522	C25H16orf91|LOC104975846|UNKL|CCDC154|CLCN7
8	74440001	74490000	0.359499	PTK2B
28	34860001	34910000	0.359347	ZMIZ1
11	28400001	28450000	0.359245	PRKCE
5	90800001	90850000	0.359012	PLEKHA5
6	67640001	67690000	0.358999	CWH43
18	46460001	46510000	0.358786	PSENEN|HSPB6|LOC101904550|LIN37|PROSER3|ARHGAP33|PRODH2
13	32040001	32090000	0.358761	HACD1
19	29660001	29710000	0.358745	SCO1|ADPRM|TMEM220
6	112100001	112150000	0.358617	LDB2
3	117520001	117570000	0.358494	HES6|ILKAP|PER2
10	27300001	27350000	0.358241	OR4K5|OR4K14|LOC784885
25	24660001	24710000	0.357972	C25H16orf82
9	15440001	15490000	0.357856	MYO6
13	33760001	33810000	0.357856	ZEB1
2	38900001	38950000	0.357771	CYTIP
25	1060001	1110000	0.357687	TSR3|GNPTG|UNKL
29	37940001	37990000	0.357638	PAG7
13	59400001	59450000	0.357374	FAM209A|RTF2
24	57260001	57310000	0.357278	NEDD4L
1	56340001	56390000	0.357138	ZBED2|CD96
1	8940001	8990000	0.357091	LOC526789
8	11580001	11630000	0.357004	DDX58|ACO1
7	38460001	38510000	0.356895	UIMC1
4	64540001	64590000	0.356811	PDE1C
19	40600001	40650000	0.356698	GJD3|TOP2A
25	38820001	38870000	0.356657	FBXL18
8	11560001	11610000	0.356652	DDX58
8	83460001	83510000	0.35656	ZNF782
4	78960001	79010000	0.356529	GLI3
4	64640001	64690000	0.35644	PDE1C
6	116560001	116610000	0.356436	NAT8L|C6H4orf48|POLN
19	39640001	39690000	0.356337	PLXDC1|ARL5C|CACNB1
9	15400001	15450000	0.356295	MYO6
5	66160001	66210000	0.356292	IGF1
13	8180001	8230000	0.35629	MACROD2
10	27400001	27450000	0.356083	LOC787150|OR4K13
7	38080001	38130000	0.356016	GPRIN1|SNCB|EIF4E1B|TSPAN17
6	77380001	77430000	0.355989	ADGRL3
17	46140001	46190000	0.355903	ADGRD1
25	38800001	38850000	0.355894	ACTB|FBXL18
1	44080001	44130000	0.355786	CMSS1|FILIP1L
7	38440001	38490000	0.355522	UIMC1
4	10440001	10490000	0.355482	SAMD9
10	30940001	30990000	0.355471	DPH6
5	63800001	63850000	0.355467	LOC112441540
19	44480001	44530000	0.355112	ADAM11|GJC1
1	153520001	153570000	0.355056	RFTN1
19	39780001	39830000	0.355001	FBXL20
4	64500001	64550000	0.354976	PDE1C
13	31620001	31670000	0.354892	VIM|TRDMT1
14	45000001	45050000	0.354795	MAL2
1	135780001	135830000	0.354767	TOPBP1
22	45220001	45270000	0.354703	ERC2
25	1620001	1670000	0.354657	TSC2|PKD1
7	19900001	19950000	0.354644	MAP2K2
5	64040001	64090000	0.354453	UHRF1BP1L|LOC112441540
21	22400001	22450000	0.354409	ZNF592
5	71240001	71290000	0.354224	SYN3
28	44360001	44410000	0.35386	ALOX5
19	44860001	44910000	0.353855	SPATA32|FMNL1|LOC112442678|MAP3K14
25	1340001	1390000	0.353583	NME3|MRPS34|EME2|NUBP2|IGFALS|HAGH|SPSB3|MAPK8IP3
27	37120001	37170000	0.353553	IKBKB
1	26260001	26310000	0.353505	ROBO1
20	48820001	48870000	0.353497	CDH10
8	61240001	61290000	0.353454	ZCCHC7
3	97960001	98010000	0.353229	SLC5A9
19	41120001	41170000	0.35311	KRT39|KRT23
28	44000001	44050000	0.353071	TIMM23|PARG|NCOA4
2	89780001	89830000	0.353058	LOC100848685
8	61000001	61050000	0.352975	PAX5
8	71500001	71550000	0.352918	ADAMDEC1
12	18680001	18730000	0.352904	FNDC3A
25	38720001	38770000	0.352851	FSCN1|LOC100196899|RNF216
10	46760001	46810000	0.352782	APH1B|RAB8B
1	33200001	33250000	0.352781	CADM2
1	70600001	70650000	0.352618	TNK2
19	30720001	30770000	0.352613	MAP2K4
25	14400001	14450000	0.352481	ABCC1
5	63740001	63790000	0.352457	FAM71C|LOC112441540
8	61260001	61310000	0.352378	ZCCHC7
20	53660001	53710000	0.352325	CDH18
13	53560001	53610000	0.352149	GINS1
8	61220001	61270000	0.352072	ZCCHC7
8	31520001	31570000	0.352042	LURAP1L
1	149340001	149390000	0.352042	TTC3
26	23880001	23930000	0.352032	INA|PCGF6
2	129460001	129510000	0.351812	TCEA3|ZNF436|HNRNPR
11	28380001	28430000	0.351809	PRKCE
25	1920001	1970000	0.351787	TEDC2|CCNF
25	1360001	1410000	0.351783	NUBP2|IGFALS|HAGH|SPSB3|FAHD1|MEIOB
5	53760001	53810000	0.351782	SLC16A7
1	33160001	33210000	0.351757	CADM2
7	19400001	19450000	0.351732	DPP9
6	77340001	77390000	0.35171	ADGRL3
8	90600001	90650000	0.351706	PLPPR1
7	42100001	42150000	0.351502	OR2T27|OR2T2|OR2T11
11	74940001	74990000	0.351474	PFN4|FAM228A|TP53I3|FAM228B
14	22720001	22770000	0.351466	XKR4
1	149360001	149410000	0.351438	TTC3
19	29580001	29630000	0.351346	MYH3
14	39960001	40010000	0.35132	ZFHX4
10	25640001	25690000	0.351291	SALL2|METTL3|TOX4
22	18720001	18770000	0.351216	GRM7
19	30200001	30250000	0.351078	SHISA6
10	30360001	30410000	0.351061	AQR
2	124860001	124910000	0.350969	TRNAU1AP|RCC1
7	38120001	38170000	0.350898	TSPAN17
5	55680001	55730000	0.35082	TSFM|METTL1|CYP27B1|CDK4|TSPAN31|EEF1AKMT3|AGAP2|MARCH9
19	29620001	29670000	0.350599	SCO1|ADPRM|MYH3
5	340001	390000	0.350568	LOC782348
20	3020001	3070000	0.350483	RANBP17
28	44600001	44650000	0.35041	DEPP1|RASSF4|TMEM72
5	64080001	64130000	0.350332	UHRF1BP1L
13	32060001	32110000	0.35025	HACD1|STAM
25	13820001	13870000	0.350032	MPV17L
22	43060001	43110000	0.349801	ABHD6|DNASE1L3
5	103820001	103870000	0.349694	NOP2|CHD4|IFFO1
28	29100001	29150000	0.349684	P4HA1
5	90680001	90730000	0.349678	PLEKHA5
11	47920001	47970000	0.349533	FABP1|SMYD1
19	40020001	40070000	0.349328	PNMT|STARD3|TCAP|PGAP3
8	90620001	90670000	0.349285	PLPPR1
1	153420001	153470000	0.349239	RFTN1
15	62540001	62590000	0.349164	PAX6|ELP4
19	39900001	39950000	0.349157	CDK12
19	9460001	9510000	0.34901	C19H17orf47|MTMR4|SEPT4
28	43920001	43970000	0.34899	PARG
10	46780001	46830000	0.348666	RAB8B
13	32020001	32070000	0.348567	HACD1
11	48480001	48530000	0.348557	REEP1
2	38920001	38970000	0.348502	CYTIP
8	74420001	74470000	0.348326	PTK2B
19	30120001	30170000	0.348218	SHISA6
8	46940001	46990000	0.348201	TRPM3
19	9360001	9410000	0.348166	RNF43|HSF5
10	65080001	65130000	0.348129	GATM
14	69480001	69530000	0.348111	DPY19L4|INTS8
20	71940001	71990000	0.348101	LOC524810
21	2840001	2890000	0.348012	ATP10A
3	98500001	98550000	0.347971	TRABD2B
19	41080001	41130000	0.347837	KRT23
4	82540001	82590000	0.347787	LOC101907022|LOC100335205
19	39800001	39850000	0.347669	FBXL20|MED1
3	117620001	117670000	0.347657	TRAF3IP1
8	45520001	45570000	0.347545	FAM189A2
7	6940001	6990000	0.3475	LOC789246|LOC100298103
10	79120001	79170000	0.34749	FAM71D|MPP5
25	1260001	1310000	0.347443	CRAMP1|JPT2|MAPK8IP3
9	65520001	65570000	0.347372	RIPPLY2|CYB5R4
28	44380001	44430000	0.347207	ALOX5
7	42160001	42210000	0.347095	OR2G6
11	77880001	77930000	0.34695	APOB
2	125360001	125410000	0.346877	XKR8|SMPDL3B|EYA3
6	101280001	101330000	0.346671	MAPK10
24	60720001	60770000	0.346651	TNFRSF11A
14	69960001	70010000	0.346561	RAD54B
28	26240001	26290000	0.346157	COL13A1
20	48880001	48930000	0.346077	CDH10
19	9480001	9530000	0.346061	C19H17orf47|LOC100297075|SEPT4|TEX14
25	13840001	13890000	0.345883	C25H16orf45
5	60960001	61010000	0.345708	CFAP54
1	149380001	149430000	0.345564	TTC3
5	90860001	90910000	0.345451	PLEKHA5
2	125380001	125430000	0.345421	XKR8|SMPDL3B|EYA3
24	57380001	57430000	0.345398	NEDD4L
14	75240001	75290000	0.345112	LOC787250
1	44060001	44110000	0.345102	CMSS1|COL8A1
7	41060001	41110000	0.344868	OR6F1
6	84680001	84730000	0.344852	MGC152010
8	45500001	45550000	0.3448	FAM189A2
8	47020001	47070000	0.344748	TRPM3
11	45800001	45850000	0.344596	C11H2orf40
5	29680001	29730000	0.344591	LIMA1
10	21460001	21510000	0.344499	NGDN|MYH7
6	66800001	66850000	0.34444	TXK|TEC
19	29640001	29690000	0.344328	SCO1|ADPRM|TMEM220
19	42840001	42890000	0.344303	AOC2|BECN1|AOC3|PSME3
5	8960001	9010000	0.344247	SYT1
7	14180001	14230000	0.344109	ZNF699|ZNF177
26	23900001	23950000	0.3441	INA|PCGF6
14	22700001	22750000	0.344064	XKR4
16	6440001	6490000	0.34405	KCNT2
8	55680001	55730000	0.344046	TLE4
16	2700001	2750000	0.343985	NFASC
24	57240001	57290000	0.343949	NEDD4L
19	20960001	21010000	0.343936	SSH2
10	64920001	64970000	0.343858	SLC30A4
6	66520001	66570000	0.343835	CORIN
2	124800001	124850000	0.343796	RAB42|TAF12
19	39760001	39810000	0.343648	FBXL20
8	70940001	70990000	0.343575	STC1
13	33840001	33890000	0.343571	ZEB1
11	65820001	65870000	0.343559	ETAA1
19	29500001	29550000	0.343497	MYH2|MYH1
14	23220001	23270000	0.34341	LYN
14	69460001	69510000	0.343368	CCNE2|INTS8
17	47480001	47530000	0.343289	TMEM132D
28	28280001	28330000	0.343273	DDIT4|ANAPC16|ASCC1
14	23280001	23330000	0.343236	MOS|PLAG1
17	64720001	64770000	0.343143	WSCD2
26	36100001	36150000	0.34299	ATRNL1
10	79100001	79150000	0.342975	FAM71D
13	2920001	2970000	0.342932	PAK5
16	28580001	28630000	0.342921	ENAH
5	71220001	71270000	0.342862	SYN3
16	41660001	41710000	0.342841	MIIP|MFN2
26	38240001	38290000	0.342827	RAB11FIP2
11	44900001	44950000	0.342818	SULT1C3
8	48000001	48050000	0.342643	CEMIP2
8	45540001	45590000	0.34262	APBA1
25	1320001	1370000	0.342557	NME3|MRPS34|EME2|NUBP2|IGFALS|SPSB3|MAPK8IP3
4	10420001	10470000	0.342478	SAMD9
2	124780001	124830000	0.342387	TAF12|GMEB1
28	43900001	43950000	0.342258	PARG
16	6460001	6510000	0.342245	KCNT2
24	57280001	57330000	0.342222	NEDD4L
22	53140001	53190000	0.342159	CCR3|LOC529196
22	35120001	35170000	0.34212	SLC25A26
20	12900001	12950000	0.342103	MAST4
3	19620001	19670000	0.341871	TMOD4|LYSMD1|TNFAIP8L2|VPS72|SCNM1
19	40620001	40670000	0.341708	TOP2A
13	24640001	24690000	0.341475	KIAA1217
18	46500001	46550000	0.341361	LOC101904550|ARHGAP33|PRODH2|NPHS1
4	50740001	50790000	0.341303	CFTR
17	70660001	70710000	0.341235	LOC112441499
11	75100001	75150000	0.341125	ATAD2B
22	43440001	43490000	0.341111	SLMAP
3	55200001	55250000	0.340991	PKN2
22	51720001	51770000	0.340952	MAP4
15	64500001	64550000	0.340932	LMO2
13	24100001	24150000	0.340916	MSRB2
2	129500001	129550000	0.340915	HNRNPR
5	102300001	102350000	0.340864	LOC100335428
5	70240001	70290000	0.340863	TMEM263|CRY1|MTERF2
2	38240001	38290000	0.340731	UPP2
5	90840001	90890000	0.340699	PLEKHA5
11	74900001	74950000	0.340674	FAM228A|ITSN2|FAM228B
22	43980001	44030000	0.34055	IL17RD|ARHGEF3
16	6480001	6530000	0.340439	KCNT2
14	23000001	23050000	0.340438	TMEM68
5	64060001	64110000	0.340406	UHRF1BP1L
20	3140001	3190000	0.3404	TLX3|RANBP17
5	53780001	53830000	0.340298	SLC16A7
22	35140001	35190000	0.340276	SLC25A26
10	85300001	85350000	0.340269	ZNF410|COQ6|ENTPD5|FAM161B
22	53680001	53730000	0.340239	LIMD1
5	64020001	64070000	0.340215	LOC112441540
5	70780001	70830000	0.340193	BTBD11
10	35400001	35450000	0.340077	FSIP1
29	700001	750000	0.340041	HEPHL1
3	117560001	117610000	0.339956	PER2
19	47860001	47910000	0.339846	TACO1|KCNH6|DCAF7
7	38420001	38470000	0.339779	UIMC1
8	77500001	77550000	0.339767	SLC28A3
14	20620001	20670000	0.33969	SNTG1
7	8180001	8230000	0.339662	OR7C2|LOC107131149|SLC1A6
16	6420001	6470000	0.339638	KCNT2
17	12340001	12390000	0.339633	ZNF827
19	29480001	29530000	0.339622	MYH2|MYH1
22	52960001	53010000	0.339603	CCRL2|LTF|LOC529196
29	24720001	24770000	0.339581	DBX1
4	48940001	48990000	0.339527	DLD|LAMB1
28	44200001	44250000	0.339441	ZFAND4|MARCH8
8	46440001	46490000	0.339367	SMC5
11	75080001	75130000	0.33935	UBXN2A|ATAD2B
5	103320001	103370000	0.339324	LOC112446756
2	89060001	89110000	0.339227	SGO2|AOX1
10	46960001	47010000	0.339213	TPM1
13	11480001	11530000	0.339126	CCDC3
13	11500001	11550000	0.339117	CCDC3
15	63940001	63990000	0.338992	KIAA1549L|HIPK3
17	47460001	47510000	0.338991	TMEM132D
9	25460001	25510000	0.338935	NCOA7
22	18740001	18790000	0.338928	GRM7
3	117580001	117630000	0.338897	PER2
4	78940001	78990000	0.338885	GLI3
22	45240001	45290000	0.338833	ERC2
13	24080001	24130000	0.338814	MSRB2
18	39300001	39350000	0.338741	AP1G1
4	64620001	64670000	0.338738	PDE1C
25	1040001	1090000	0.338664	TSR3|GNPTG|UNKL|UBE2I
13	59420001	59470000	0.338567	FAM209A|RTF2|GCNT7
19	39820001	39870000	0.338532	FBXL20|MED1
4	95020001	95070000	0.3385	MKLN1
6	112120001	112170000	0.338479	LDB2
10	43100001	43150000	0.338405	SOS2
13	32120001	32170000	0.338378	STAM
21	22420001	22470000	0.33837	ALPK3|ZNF592
10	72840001	72890000	0.338343	SIX4
8	52060001	52110000	0.338294	PCSK5
25	14260001	14310000	0.338254	FOPNL
20	12500001	12550000	0.338196	MAST4
5	65760001	65810000	0.338145	DRAM1
7	84040001	84090000	0.338124	EDIL3
10	30980001	31030000	0.338063	DPH6
3	58020001	58070000	0.338013	COL24A1
10	35920001	35970000	0.337976	INAFM2|CCDC9B|PHGR1|PLCB2
8	52040001	52090000	0.337963	PCSK5
20	70000001	70050000	0.337921	LOC100139061|IRX2
19	9500001	9550000	0.337827	LOC100297075|TEX14
7	19880001	19930000	0.337762	MAP2K2
8	77480001	77530000	0.337762	SLC28A3
10	46880001	46930000	0.337742	RPS27L|LACTB
19	39720001	39770000	0.337732	FBXL20
5	51100001	51150000	0.337687	MON2|USP15
1	33640001	33690000	0.337679	CADM2
7	21760001	21810000	0.337512	RAD50
21	47240001	47290000	0.337374	SLC25A21
11	43800001	43850000	0.337372	KIAA1841
5	26340001	26390000	0.337319	CALCOCO1|LOC112446668|ATP5MC2
5	102540001	102590000	0.337241	LOC112446746|WC1-10
11	45780001	45830000	0.337148	C11H2orf40
16	46140001	46190000	0.337123	CAMTA1
22	53160001	53210000	0.337088	CCR3|LOC529196
10	30960001	31010000	0.33705	DPH6
13	8140001	8190000	0.336957	MACROD2
1	149400001	149450000	0.336915	TTC3
5	26500001	26550000	0.336866	NPFF|TARBP2|MAP3K12|PCBP2|ATF7
17	70180001	70230000	0.336852	DRG1|EIF4ENIF1
16	6400001	6450000	0.336743	KCNT2
22	43040001	43090000	0.336714	ABHD6
8	47000001	47050000	0.336675	TRPM3
14	56380001	56430000	0.336587	RSPO2
28	34760001	34810000	0.336567	ZMIZ1
15	21860001	21910000	0.336541	LAYN
23	43240001	43290000	0.336532	TBC1D7|PHACTR1
10	35380001	35430000	0.336453	FSIP1
4	64480001	64530000	0.336428	PDE1C
28	17300001	17350000	0.336363	TMEM26
14	45060001	45110000	0.33633	COLEC10
7	38280001	38330000	0.336294	UNC5A
7	38720001	38770000	0.33627	NSD1
28	44180001	44230000	0.33621	ZFAND4|MARCH8
22	45200001	45250000	0.336189	ERC2
8	49060001	49110000	0.336117	ALDH1A1
10	92600001	92650000	0.336077	STON2
10	79220001	79270000	0.336016	ATP6V1D|EIF2S1|MPP5
10	45780001	45830000	0.336001	PPIB|SNX22|CSNK1G1
11	14280001	14330000	0.335913	SRD5A2
5	65960001	66010000	0.335858	PARPBP
7	39360001	39410000	0.335773	COL23A1
10	47260001	47310000	0.335756	TLN2
8	90500001	90550000	0.335713	PLPPR1
14	23260001	23310000	0.335538	RPS20|MOS
11	64780001	64830000	0.335483	MEIS1
22	33400001	33450000	0.33544	FAM19A1
26	22000001	22050000	0.335381	LBX1|LOC112441483
5	103340001	103390000	0.335285	C1R
26	42520001	42570000	0.335206	SPADH2|SPADH1|C26H10orf120
11	64760001	64810000	0.335204	MEIS1
17	68100001	68150000	0.335186	TNIP3
14	33800001	33850000	0.335185	PRDM14|NCOA2
25	38840001	38890000	0.33518	TNRC18
1	52960001	53010000	0.335152	HHLA2
1	118760001	118810000	0.335086	TM4SF1
1	41600001	41650000	0.335021	EPHA6
5	60980001	61030000	0.334819	CFAP54
19	20940001	20990000	0.334814	SSH2
10	82220001	82270000	0.334794	MED6
24	60700001	60750000	0.334737	TNFRSF11A|KIAA1468
23	4900001	4950000	0.334688	HMGCLL1
19	40580001	40630000	0.334681	GJD3|RARA|TOP2A
19	41060001	41110000	0.334622	KRT20
7	19860001	19910000	0.334617	SIRT6|CREB3L3|MAP2K2
1	118780001	118830000	0.334596	TM4SF1
1	114860001	114910000	0.334495	P2RY1
1	56360001	56410000	0.334479	CD96
8	29080001	29130000	0.334445	TTC39B
18	39340001	39390000	0.334373	PHLPP2|AP1G1
3	112440001	112490000	0.334291	EFHD1|GIGYF2
27	38760001	38810000	0.334201	PSD3
28	17580001	17630000	0.334094	CABCOCO1
14	37080001	37130000	0.334092	UBE2W
2	106220001	106270000	0.334046	ARPC2
2	129100001	129150000	0.334043	GALE|LYPLA2|PITHD1|ELOA|HMGCL
1	52980001	53030000	0.33403	HHLA2
24	60040001	60090000	0.333954	CDH20
19	44280001	44330000	0.333878	FZD2|GPATCH8
20	31760001	31810000	0.333838	SELENOP|CCDC152
28	43800001	43850000	0.333755	C28H10orf53|OGDHL|CHAT
1	157460001	157510000	0.333747	ZNF596
3	19640001	19690000	0.333746	TMOD4|LYSMD1|TNFAIP8L2|SCNM1|SEMA6C
13	11520001	11570000	0.333697	CCDC3
13	39900001	39950000	0.333674	RALGAPA2
5	71260001	71310000	0.333671	SYN3
10	72900001	72950000	0.333578	MNAT1
5	55700001	55750000	0.333503	CYP27B1|CDK4|TSPAN31|AGAP2|OS9|MARCH9
1	56280001	56330000	0.333419	CD96
4	15460001	15510000	0.333397	COL28A1
13	40160001	40210000	0.333292	LOC104973781|RALGAPA2
5	58580001	58630000	0.333274	LOC100138866|LOC787866
6	115860001	115910000	0.333214	SH3BP2|ADD1
8	11660001	11710000	0.333188	LOC112447866|ACO1
6	105460001	105510000	0.333141	LOC100335675|ZNF518B
5	53740001	53790000	0.333114	SLC16A7
8	11600001	11650000	0.333059	DDX58|ACO1
10	64980001	65030000	0.333057	C10H15orf48
5	105760001	105810000	0.333012	CCND2
7	21740001	21790000	0.332976	RAD50
22	160001	210000	0.33294	MRPS24
19	39920001	39970000	0.33287	CDK12
10	27460001	27510000	0.3328	OR4L1|OR4N5|LOC788100
2	125740001	125790000	0.332712	AHDC1
13	2880001	2930000	0.332675	LOC112449244|PAK5
10	64940001	64990000	0.332672	SLC30A4
5	70300001	70350000	0.332606	CRY1
22	44000001	44050000	0.332384	IL17RD|ARHGEF3
18	39360001	39410000	0.332363	PHLPP2
19	9280001	9330000	0.332341	SUPT4H1|TSPOAP1|RNF43
7	19600001	19650000	0.332295	PLIN5|PLIN4|HDGFL2
3	80460001	80510000	0.332251	JAK1
10	27940001	27990000	0.332213	OR4F15
1	144060001	144110000	0.332154	TRAPPC10
13	24120001	24170000	0.33214	MSRB2
22	53460001	53510000	0.332008	LZTFL1
28	43940001	43990000	0.33198	PARG
5	26660001	26710000	0.331947	SP7|AAAS
19	44640001	44690000	0.331941	KIF18B|C1QL1
28	29120001	29170000	0.33193	P4HA1
1	44160001	44210000	0.331899	CMSS1|FILIP1L
16	45920001	45970000	0.331874	CAMTA1
24	57440001	57490000	0.331866	NEDD4L
25	1560001	1610000	0.331833	NPW|SLC9A3R2|NTHL1|ZNF598|TSC2
13	22780001	22830000	0.331811	MLLT10
18	2080001	2130000	0.331793	MLKL|RFWD3
7	38400001	38450000	0.331571	UIMC1
4	64660001	64710000	0.331403	PDE1C
24	45300001	45350000	0.331393	SLC14A2
11	77900001	77950000	0.331269	APOB
6	67660001	67710000	0.331243	CWH43|DCUN1D4
18	2200001	2250000	0.331189	FA2H
18	39320001	39370000	0.331183	PHLPP2|AP1G1
22	60300001	60350000	0.331138	CHCHD6
15	62520001	62570000	0.331079	PAX6|ELP4
28	44320001	44370000	0.331045	ALOX5|MARCH8
7	39340001	39390000	0.33087	COL23A1
22	180001	230000	0.330843	MRPS24
26	38580001	38630000	0.33082	FAM204A
19	44460001	44510000	0.33081	DBF4B|ADAM11
5	105780001	105830000	0.330665	CCND2
16	18900001	18950000	0.330632	USH2A
14	20640001	20690000	0.330594	SNTG1
19	42480001	42530000	0.330551	CAVIN1|STAT3
19	40320001	40370000	0.330529	CSF3|PSMD3|MED24|THRA
7	19920001	19970000	0.33052	ZBTB7A|MAP2K2
26	15460001	15510000	0.33051	PLCE1
22	43200001	43250000	0.330446	FLNB
24	60060001	60110000	0.330377	CDH20
13	72700001	72750000	0.330174	FITM2|GDAP1L1
2	4660001	4710000	0.32995	WDR33
4	64560001	64610000	0.329876	PDE1C
8	46980001	47030000	0.329834	TRPM3
22	54440001	54490000	0.329812	ATP2B2
13	63200001	63250000	0.329788	CHMP4B|ZNF341
11	104380001	104430000	0.329728	MYMK|ADAMTSL2
4	112500001	112550000	0.329661	ZNF746
15	63960001	64010000	0.329644	KIAA1549L|HIPK3
23	4920001	4970000	0.329477	HMGCLL1
15	64400001	64450000	0.329413	FBXO3
10	27840001	27890000	0.329392	LOC100298322|LOC784925
8	46920001	46970000	0.329374	TRPM3
10	72780001	72830000	0.329328	SIX1
5	65980001	66030000	0.329321	PMCH|PARPBP
3	80760001	80810000	0.329256	CACHD1
10	35740001	35790000	0.329148	BMF|BUB1B
28	17320001	17370000	0.329124	TMEM26
22	44100001	44150000	0.329115	ARHGEF3
10	27580001	27630000	0.329079	LOC517252|LOC100847192|LOC781843|LOC787247
14	37120001	37170000	0.329047	UBE2W
10	45660001	45710000	0.329028	CSNK1G1
17	64700001	64750000	0.329026	WSCD2
21	65280001	65330000	0.329022	WDR25
11	78240001	78290000	0.328869	HS1BP3
2	130040001	130090000	0.328857	EPHB2
11	58780001	58830000	0.328817	LRRTM4
21	65040001	65090000	0.328809	EVL
21	47460001	47510000	0.328793	MIPOL1
19	12940001	12990000	0.328724	DHRS11|MRM1
3	112820001	112870000	0.328721	INPP5D
4	10640001	10690000	0.328704	VPS50
12	20400001	20450000	0.328651	RNASEH2B|LOC112449027
3	11280001	11330000	0.328638	LOC616705|OR10K1
29	43280001	43330000	0.328465	ZFPL1|TMEM262|VPS51|ZNHIT2|FAU|MRPL49|CDCA5|TM7SF2
16	45940001	45990000	0.328427	CAMTA1
5	47820001	47870000	0.328402	HMGA2
3	14640001	14690000	0.328397	LMNA
10	76360001	76410000	0.328389	SYNE2|ESR2
2	89120001	89170000	0.328252	AOX1
8	60960001	61010000	0.328212	PAX5
16	6500001	6550000	0.328172	KCNT2
5	27900001	27950000	0.32813	ACVR1B|ACVRL1
19	30540001	30590000	0.328098	DNAH9
5	26900001	26950000	0.328091	SPRYD3|TNS2|EIF4B
5	91840001	91890000	0.328008	PIK3C2G
25	1020001	1070000	0.327995	LOC617663|UBE2I
7	19240001	19290000	0.327932	UHRF1|ARRDC5
13	40520001	40570000	0.327931	KIZ
19	30220001	30270000	0.327897	SHISA6
18	11160001	11210000	0.327775	FAM92B|KIAA0513
3	80480001	80530000	0.32777	JAK1
2	104480001	104530000	0.327662	RPL37A
6	66500001	66550000	0.327654	CORIN
19	20700001	20750000	0.327632	TAOK1
3	14660001	14710000	0.32762	MEX3A|RAB25|LAMTOR2|LMNA
7	19440001	19490000	0.327599	DPP9|MYDGF|TNFAIP8L1
22	33420001	33470000	0.327572	FAM19A1
4	15480001	15530000	0.327515	COL28A1
5	26360001	26410000	0.327466	LOC112446668|ATP5MC2
10	26140001	26190000	0.327414	RNASE2
19	47620001	47670000	0.327406	TANC2
19	30560001	30610000	0.327376	DNAH9
20	3040001	3090000	0.327357	RANBP17
19	44040001	44090000	0.327333	SLC4A1|LOC107131530
15	21840001	21890000	0.327316	C15H11orf88|LAYN
1	114880001	114930000	0.327277	P2RY1
3	15960001	16010000	0.327272	CHRNB2|ADAR
4	49560001	49610000	0.327262	PNPLA8|NRCAM
11	58760001	58810000	0.327168	LRRTM4
5	26480001	26530000	0.327084	NPFF|TARBP2|MAP3K12|ATF7
12	20420001	20470000	0.327073	RNASEH2B|LOC112449027
5	26400001	26450000	0.327059	ATF7
16	49380001	49430000	0.327041	TPRG1L|TP73|WRAP73
2	106260001	106310000	0.327029	GPBAR1|AAMP|ARPC2|TMBIM1|PNKD
18	3380001	3430000	0.327027	CNTNAP4
6	86920001	86970000	0.326974	GC
25	13160001	13210000	0.326957	MKL2
1	144200001	144250000	0.326925	ICOSLG|DNMT3L
3	48680001	48730000	0.326878	SLC44A3
13	24660001	24710000	0.32685	KIAA1217
2	70760001	70810000	0.326815	MARCO
13	22760001	22810000	0.326775	MLLT10
7	6920001	6970000	0.326765	LOC789246|TPM4
16	41160001	41210000	0.326747	DHRS3|VPS13D
11	43820001	43870000	0.326509	KIAA1841
2	18960001	19010000	0.326508	PDE11A
26	23860001	23910000	0.326473	INA|PCGF6
10	65100001	65150000	0.326471	GATM
13	53360001	53410000	0.326422	LOC104973826|LOC101902869
10	49040001	49090000	0.326414	RORA
18	2100001	2150000	0.32636	MLKL|RFWD3
18	2120001	2170000	0.326349	MLKL|FA2H
9	81800001	81850000	0.326249	UTRN
1	157520001	157570000	0.326195	PRDM9
10	45680001	45730000	0.326151	CSNK1G1
25	25580001	25630000	0.326126	GSG1L|XPO6
8	39420001	39470000	0.325957	JAK2
6	69120001	69170000	0.325894	LNX1
2	125720001	125770000	0.325851	AHDC1
24	45420001	45470000	0.325818	SLC14A1
10	47000001	47050000	0.325815	TPM1
10	30440001	30490000	0.325811	ZNF770|AQR
10	21760001	21810000	0.325799	C10H14orf119|ACIN1|CDH24
15	40460001	40510000	0.325765	MICAL2
16	40640001	40690000	0.325725	TNFSF18
13	39920001	39970000	0.325709	RALGAPA2
22	37320001	37370000	0.325636	PRICKLE2
5	105140001	105190000	0.325532	KCNA5
13	53340001	53390000	0.325484	LOC104973826|LOC101902869
22	37300001	37350000	0.325477	PRICKLE2
6	112040001	112090000	0.325437	LDB2
14	43620001	43670000	0.325431	ZBTB10
6	91320001	91370000	0.325404	SHROOM3
1	110740001	110790000	0.325382	LEKR1
11	28740001	28790000	0.325325	EPAS1
19	30100001	30150000	0.325285	SHISA6
14	37100001	37150000	0.325095	UBE2W
17	47500001	47550000	0.325086	TMEM132D
7	52260001	52310000	0.325055	LOC786489|LOC787102|LOC100848138|LOC107131225|LOC786512|PCDHB8
12	18840001	18890000	0.325052	MLNR|FNDC3A|CDADC1
10	73420001	73470000	0.324924	PRKCH
18	34140001	34190000	0.32491	CDH5
7	19260001	19310000	0.324881	PLIN3|ARRDC5
5	71760001	71810000	0.32486	LARGE1
14	820001	870000	0.324856	GRINA|PARP10|PLEC
20	3080001	3130000	0.324826	RANBP17
23	9180001	9230000	0.324813	SCUBE3|TCP11
19	44260001	44310000	0.324755	GPATCH8
1	144080001	144130000	0.324755	TRAPPC10
1	153400001	153450000	0.32471	RFTN1
28	43820001	43870000	0.324682	C28H10orf53|OGDHL
7	52240001	52290000	0.324635	LOC786489|LOC104968820|LOC786512
3	48360001	48410000	0.324582	ALG14
19	47840001	47890000	0.324561	ACE3|KCNH6|DCAF7
19	44060001	44110000	0.324455	SLC4A1
11	64800001	64850000	0.32443	MEIS1
15	16360001	16410000	0.324413	GUCY1A2
28	25540001	25590000	0.324362	VPS26A|SUPV3L1
18	34160001	34210000	0.324348	CDH5|BEAN1
1	33660001	33710000	0.324317	CADM2
19	29680001	29730000	0.324219	TMEM220
14	1200001	1250000	0.324178	MAFA|ZC3H3
3	66500001	66550000	0.324156	GIPC2
7	84020001	84070000	0.32415	EDIL3
19	12120001	12170000	0.324121	BCAS3
6	88840001	88890000	0.32411	LOC534181
13	640001	690000	0.324102	TMX4
22	43400001	43450000	0.324041	SLMAP
16	49700001	49750000	0.324031	PRDM16
3	57600001	57650000	0.324027	CLCA2
7	20540001	20590000	0.324014	CELF5
2	9700001	9750000	0.323976	ITGAV
1	44180001	44230000	0.323974	CMSS1|FILIP1L
3	103620001	103670000	0.323972	CCDC30
5	26920001	26970000	0.323972	TNS2|EIF4B
13	24620001	24670000	0.323968	KIAA1217
13	44800001	44850000	0.323905	LOC112449302
3	103600001	103650000	0.323803	CCDC30
27	38780001	38830000	0.323758	PSD3
22	33320001	33370000	0.323718	FAM19A1
28	17540001	17590000	0.32368	CABCOCO1
21	65300001	65350000	0.323611	WDR25
3	28460001	28510000	0.323594	SYCP1
22	33300001	33350000	0.323548	FAM19A1
11	28720001	28770000	0.323537	EPAS1
19	12220001	12270000	0.323536	BCAS3
20	31780001	31830000	0.323534	CCDC152
25	14500001	14550000	0.323524	ABCC6
24	45400001	45450000	0.323514	SLC14A1|SLC14A2
11	10740001	10790000	0.323498	ACTG2
22	53560001	53610000	0.323408	SLC6A20|SACM1L
22	37460001	37510000	0.323399	ATXN7
6	115880001	115930000	0.32339	SH3BP2|ADD1
7	20520001	20570000	0.323333	CELF5
13	8060001	8110000	0.3233	MACROD2
2	90380001	90430000	0.323275	CDK15
22	51660001	51710000	0.323267	CATHL6|CATHL5|CDC25A
28	29080001	29130000	0.323228	P4HA1
28	25660001	25710000	0.32321	HK1
4	95040001	95090000	0.32315	MKLN1
18	2320001	2370000	0.323065	WDR59|ZNRF1
7	21800001	21850000	0.323012	RAD50
10	52120001	52170000	0.322972	AQP9
3	117380001	117430000	0.322944	UBE2F|LOC101904947|SCLY
1	56320001	56370000	0.322911	ZBED2|CD96
18	2340001	2390000	0.322847	ZNRF1
4	55840001	55890000	0.322758	LSMEM1|IFRD1
19	44080001	44130000	0.322663	SLC25A39|SLC4A1|RUNDC3A
16	5000001	5050000	0.322657	LOC506707
22	44980001	45030000	0.322592	ERC2
9	69080001	69130000	0.322584	EPB41L2
19	43980001	44030000	0.32255	ATXN7L3|LOC101907697|C19H17orf53|ASB16|TMUB2|UBTF
25	41860001	41910000	0.322507	SUN1|DNAAF5
3	57580001	57630000	0.322486	CLCA1|CLCA2
4	101440001	101490000	0.32248	DGKI
28	44340001	44390000	0.322474	ALOX5
14	16240001	16290000	0.32241	KLHL38
25	38700001	38750000	0.322374	FSCN1|RNF216
11	12980001	13030000	0.32236	DYSF
10	35200001	35250000	0.32224	THBS1|FSIP1
19	14140001	14190000	0.322219	HEATR6
5	29720001	29770000	0.322209	LIMA1|CERS5
22	10760001	10810000	0.322191	GOLGA4
10	21600001	21650000	0.322156	BCL2L2|PPP1R3E|RNF212B|HOMEZ
14	27720001	27770000	0.322121	NKAIN3
7	19940001	19990000	0.322078	ZBTB7A|PIAS4
6	84660001	84710000	0.322037	MGC152010
19	47880001	47930000	0.321844	TACO1|DCAF7|MAP3K3
11	104360001	104410000	0.321744	CACFD1|SLC2A6|MYMK
6	86960001	87010000	0.321664	GC
1	148980001	149030000	0.321638	SIM2|HLCS
10	79240001	79290000	0.321626	ATP6V1D|EIF2S1|PLEK2
22	51740001	51790000	0.321589	MAP4
11	43780001	43830000	0.321581	KIAA1841|PEX13
22	52900001	52950000	0.321565	RTP3|LRRC2|LTF
3	80740001	80790000	0.321553	CACHD1
20	12920001	12970000	0.32154	MAST4
5	62960001	63010000	0.321471	ANKS1B
2	5760001	5810000	0.321429	NEMP2
1	4920001	4970000	0.321425	LOC112446980|LOC785105|LOC112446981|LOC112446982
1	149320001	149370000	0.321312	TTC3
5	51080001	51130000	0.321302	MON2
3	80440001	80490000	0.3213	JAK1
16	4680001	4730000	0.321278	IL24|FCMR|PIGR
28	43880001	43930000	0.321273	PARG
19	20720001	20770000	0.321233	TAOK1
1	157480001	157530000	0.321208	ZNF596
3	50980001	51030000	0.321128	RPAP2
8	52020001	52070000	0.321033	PCSK5
7	20340001	20390000	0.321012	HMG20B|MFSD12|TBXA2R|GIPC3|C7H19orf71|FZR1
10	62140001	62190000	0.320962	CTXN2|SLC12A1
18	53780001	53830000	0.320922	DACT3|PRKD2|STRN4
13	69820001	69870000	0.32087	PLCG1|ZHX3
10	37400001	37450000	0.320854	PLA2G4E
22	60280001	60330000	0.320841	PLXNA1|CHCHD6
1	110720001	110770000	0.320825	LEKR1
26	15440001	15490000	0.3208	PLCE1
5	64140001	64190000	0.320766	ACTR6|UHRF1BP1L
14	20600001	20650000	0.320765	SNTG1
5	61020001	61070000	0.320752	CFAP54
5	56140001	56190000	0.320744	R3HDM2
5	77680001	77730000	0.320743	BICD1
3	117360001	117410000	0.320733	UBE2F|LOC101904947
19	9300001	9350000	0.320652	SUPT4H1|RNF43
9	76960001	77010000	0.320631	TXLNB
1	44100001	44150000	0.320546	CMSS1|FILIP1L
2	124880001	124930000	0.320543	RCC1|PHACTR4
17	12360001	12410000	0.320345	ZNF827
12	19020001	19070000	0.320257	SETDB2|PHF11
21	47200001	47250000	0.320257	SLC25A21
11	78220001	78270000	0.320253	HS1BP3
5	63980001	64030000	0.320186	LOC112441540
1	42620001	42670000	0.320152	OR5K4
7	14200001	14250000	0.320128	ZNF699|ZNF177
5	26460001	26510000	0.320106	ATF7
2	18920001	18970000	0.320046	PDE11A
3	9620001	9670000	0.320017	PIGM|KCNJ10
21	22280001	22330000	0.319974	NMB|WDR73|SEC11A|ZSCAN2
14	19160001	19210000	0.319906	SPIDR
5	25960001	26010000	0.319862	HOXC5|HOXC6|HOXC4
3	66540001	66590000	0.319857	GIPC2
13	31420001	31470000	0.319825	CUBN
5	90820001	90870000	0.319813	PLEKHA5
10	72800001	72850000	0.319789	SIX1
25	13120001	13170000	0.319786	MKL2
5	29860001	29910000	0.319762	AQP5|AQP6|RACGAP1
22	43100001	43150000	0.319576	DNASE1L3|LOC112443489|FLNB
5	71200001	71250000	0.319549	SYN3
4	10560001	10610000	0.319507	HEPACAM2|VPS50
22	51700001	51750000	0.319493	CDC25A
26	42540001	42590000	0.31948	SPADH1|C26H10orf120
12	21600001	21650000	0.319392	CKAP2|VPS36
5	69980001	70030000	0.31931	RFX4
25	3460001	3510000	0.3193	GLIS2|PAM16
19	9620001	9670000	0.319298	MGC137055|RAD51C|LOC101906048|TEX14
16	46120001	46170000	0.319286	CAMTA1
2	61760001	61810000	0.319257	R3HDM1|ZRANB3
16	29340001	29390000	0.319252	PARP1
8	31500001	31550000	0.319247	LURAP1L
3	112800001	112850000	0.319196	INPP5D
12	18820001	18870000	0.319184	MLNR|FNDC3A|CDADC1
5	47840001	47890000	0.319182	HMGA2
17	12440001	12490000	0.319147	ZNF827
5	71160001	71210000	0.319138	SYN3
19	11200001	11250000	0.319107	INTS2|BRIP1
1	148960001	149010000	0.318944	SIM2
28	28300001	28350000	0.3189	DDIT4
25	1900001	1950000	0.318852	CCNF
26	38600001	38650000	0.318794	FAM204A
19	9520001	9570000	0.318723	TEX14
22	44560001	44610000	0.318673	ERC2
6	85200001	85250000	0.318545	SULT1B1
5	61040001	61090000	0.318512	CFAP54
10	30060001	30110000	0.318496	ARHGAP11A|SCG5
3	97920001	97970000	0.31849	SPATA6
22	35160001	35210000	0.318484	SLC25A26
3	98460001	98510000	0.318469	TRABD2B
25	3480001	3530000	0.318461	VASN|GLIS2|PAM16|CORO7
10	88040001	88090000	0.318438	ANGEL1|LRRC74A
25	16720001	16770000	0.318438	SYT17
1	153500001	153550000	0.318433	RFTN1
4	101460001	101510000	0.318402	DGKI
19	42240001	42290000	0.318287	HSPB9|DHX58|KAT2A|RAB5C|KCNH4
18	11060001	11110000	0.318285	ZDHHC7
24	61700001	61750000	0.318246	SERPINB5
12	21620001	21670000	0.318219	THSD1|VPS36
6	85060001	85110000	0.31816	LOC782370|UGT2A1
13	34620001	34670000	0.318148	SVIL
20	12580001	12630000	0.318042	MAST4
5	103380001	103430000	0.317991	C1R|C1S
18	39280001	39330000	0.317861	AP1G1
8	90520001	90570000	0.317859	PLPPR1
16	46560001	46610000	0.317839	CAMTA1
21	22260001	22310000	0.317825	WDR73|ZSCAN2
22	37480001	37530000	0.317779	ATXN7
24	45280001	45330000	0.317754	SLC14A2
22	53480001	53530000	0.317691	SLC6A20|LZTFL1
24	57220001	57270000	0.317625	NEDD4L
25	24640001	24690000	0.317596	C25H16orf82
15	48360001	48410000	0.317527	HBB|HBE2|LOC787671
29	43060001	43110000	0.317521	CDC42BPG|EHD1
10	25580001	25630000	0.3174	LOC101904911|OR10G2|LOC101904323|LOC107132841
5	47800001	47850000	0.317393	HMGA2
13	11540001	11590000	0.317341	CCDC3
14	69660001	69710000	0.317338	ESRP1
7	21640001	21690000	0.317313	KIF3A
20	41960001	42010000	0.317312	C20H5orf22|DROSHA
19	56940001	56990000	0.317302	CD300A|GPRC5C
20	12540001	12590000	0.317289	MAST4
6	90780001	90830000	0.317289	NAAA|SDAD1
20	2800001	2850000	0.31722	RANBP17
3	11260001	11310000	0.317216	LOC616705
14	27740001	27790000	0.317214	NKAIN3
13	22420001	22470000	0.317167	C13H10orf113|NEBL
8	49020001	49070000	0.317105	ALDH1A1
13	77760001	77810000	0.31699	B4GALT5
8	94460001	94510000	0.316959	LOC789766
7	38600001	38650000	0.316957	NSD1
22	42860001	42910000	0.316919	KCTD6|ACOX2
10	26120001	26170000	0.316857	METTL17
13	8040001	8090000	0.316853	MACROD2
21	65020001	65070000	0.316837	EVL
10	37320001	37370000	0.316785	EHD4
7	19300001	19350000	0.316779	PLIN3|TICAM1
21	67560001	67610000	0.316778	TRAF3
5	71180001	71230000	0.316763	SYN3
9	42620001	42670000	0.316688	PDSS2
7	19560001	19610000	0.316665	LRG1|SEMA6B|PLIN5
9	25440001	25490000	0.31666	NCOA7
16	41180001	41230000	0.316615	VPS13D
22	33360001	33410000	0.316607	FAM19A1
22	51800001	51850000	0.316603	MAP4
6	112020001	112070000	0.316429	LDB2
18	58780001	58830000	0.316418	LOC785630
5	29700001	29750000	0.316382	LIMA1|CERS5
4	39900001	39950000	0.31635	SEMA3C
7	58920001	58970000	0.316314	JAKMIP2
5	26380001	26430000	0.31627	ATF7
10	46800001	46850000	0.316239	RAB8B
26	33340001	33390000	0.316228	VTI1A
6	91280001	91330000	0.316216	CCDC158|SHROOM3
10	73400001	73450000	0.316174	PRKCH
3	97980001	98030000	0.316161	SLC5A9
3	117500001	117550000	0.316156	ERFE|HES6|ILKAP
5	66000001	66050000	0.31615	PMCH|PARPBP
14	43660001	43710000	0.316134	ZBTB10
5	65780001	65830000	0.316126	WASHC3
3	112420001	112470000	0.316006	EFHD1|GIGYF2
6	116660001	116710000	0.315989	NSD2
3	58040001	58090000	0.315985	COL24A1
5	25940001	25990000	0.315924	HOXC4
3	117600001	117650000	0.315889	TRAF3IP1
9	81720001	81770000	0.315803	UTRN
5	103400001	103450000	0.315784	C1S
22	33380001	33430000	0.315746	FAM19A1
13	22740001	22790000	0.315736	MLLT10
11	22560001	22610000	0.315684	SLC8A1
10	52300001	52350000	0.315672	ALDH1A2
13	8080001	8130000	0.31567	MACROD2
2	125660001	125710000	0.315665	IFI6|FGR
4	82520001	82570000	0.315664	LOC101907022|LOC100335205
10	72820001	72870000	0.31565	SIX1
13	72640001	72690000	0.315616	OSER1|JPH2
5	29840001	29890000	0.315557	RACGAP1
28	28700001	28750000	0.315528	MCU
10	35660001	35710000	0.315527	SRP14|EIF2AK4
7	20480001	20530000	0.315486	NFIC
7	52160001	52210000	0.315416	PCDHB1|LOC616427
22	52980001	53030000	0.315406	CCR5|CCRL2|LTF|LOC529196
2	5800001	5850000	0.315406	NEMP2|MFSD6
9	81740001	81790000	0.315378	UTRN
15	40800001	40850000	0.315364	USP47
1	136940001	136990000	0.315359	ACKR4|ACAD11
13	39880001	39930000	0.315318	INSM1|RALGAPA2
28	35440001	35490000	0.315316	CL46|LOC112444733
20	70020001	70070000	0.315279	LOC100139061|IRX2
8	48580001	48630000	0.315254	ZFAND5
15	63260001	63310000	0.315235	EIF3M
14	27900001	27950000	0.315227	NKAIN3
7	81080001	81130000	0.315198	RASGRF2
6	15700001	15750000	0.31514	CASP6|MCUB
25	14220001	14270000	0.315119	FOPNL|MYH11
4	64320001	64370000	0.315111	PDE1C
2	18900001	18950000	0.315089	PDE11A
7	19780001	19830000	0.314998	SHD|EBI3|TMIGD2|YJU2|ANKRD24
2	126400001	126450000	0.314996	PIGV|ARID1A
10	29720001	29770000	0.314967	FMN1
16	49680001	49730000	0.314967	PRDM16
13	1380001	1430000	0.314941	PLCB1
5	70260001	70310000	0.314932	CRY1
15	40440001	40490000	0.314918	MICAL2
3	117480001	117530000	0.314901	ERFE|KLHL30|ILKAP
3	48380001	48430000	0.314817	ALG14
4	64300001	64350000	0.314817	PDE1C
23	9200001	9250000	0.314795	SCUBE3|ZNF76|TCP11
28	44020001	44070000	0.314747	MSMB|TIMM23|NCOA4
8	61200001	61250000	0.314743	ZCCHC7
13	53620001	53670000	0.314639	PCMTD2
17	65140001	65190000	0.314586	KIAA1671
1	137000001	137050000	0.314563	ACAD11
18	2760001	2810000	0.314561	BCNT2|TMEM170A
8	79120001	79170000	0.314543	NAA35
11	75120001	75170000	0.314521	ATAD2B
16	4920001	4970000	0.314494	C4BPB|C4BPA
29	36300001	36350000	0.314482	APLP2
14	69920001	69970000	0.314478	RAD54B
13	57700001	57750000	0.31444	STX16
1	149220001	149270000	0.314411	RIPPLY3|HLCS
22	54480001	54530000	0.314396	ATP2B2
20	71960001	72010000	0.314395	LOC524810
10	35760001	35810000	0.314373	BUB1B
5	10220001	10270000	0.314336	PTPRQ
24	61680001	61730000	0.314262	VPS4B
1	157500001	157550000	0.314231	ZNF596|PRDM9
19	39960001	40010000	0.314194	NEUROD2|PPP1R1B
19	9600001	9650000	0.314135	MGC137055|TEX14
7	20460001	20510000	0.314127	NFIC
25	14240001	14290000	0.313984	FOPNL|MYH11
21	22380001	22430000	0.313978	ZNF592
13	43800001	43850000	0.313915	LOC112441521|20ALPHA-HSD
4	119380001	119430000	0.313911	ESYT2|NCAPG2
22	51620001	51670000	0.313899	CATHL3|LOC515991|CATHL6|CATHL2
22	35100001	35150000	0.313881	SLC25A26
25	1640001	1690000	0.313879	RAB26|PKD1
16	46540001	46590000	0.31386	CAMTA1
10	31000001	31050000	0.313802	DPH6
2	38880001	38930000	0.313793	CYTIP
16	49660001	49710000	0.313764	PRDM16
12	18100001	18150000	0.313694	RB1
10	72940001	72990000	0.313614	MNAT1
19	14000001	14050000	0.313559	HNF1B
15	65240001	65290000	0.313508	EHF
25	14460001	14510000	0.313467	ABCC1|ABCC6
4	69780001	69830000	0.313462	NFE2L3
5	26560001	26610000	0.313397	PRR13|AMHR2|PCBP2|SP1
16	3460001	3510000	0.313386	RAB29|SLC45A3|NUCKS1
3	117700001	117750000	0.313344	ASB1
4	55820001	55870000	0.313315	LSMEM1|IFRD1
17	64680001	64730000	0.313286	WSCD2
11	46640001	46690000	0.313274	IL36G
7	21660001	21710000	0.313269	IL4|KIF3A
28	28260001	28310000	0.313262	ANAPC16|ASCC1
4	69600001	69650000	0.313224	SNX10
19	41140001	41190000	0.313212	KRT39|KRT40
28	43780001	43830000	0.313171	C28H10orf53|CHAT
2	130960001	131010000	0.313151	LDLRAD2|HSPG2
14	37060001	37110000	0.313128	STAU2|UBE2W
13	24340001	24390000	0.313107	OTUD1
25	13140001	13190000	0.313078	MKL2
28	44640001	44690000	0.313064	TMEM72
13	63220001	63270000	0.313054	CHMP4B
8	90640001	90690000	0.313019	PLPPR1
22	33280001	33330000	0.312998	FAM19A1
5	69900001	69950000	0.312962	RFX4
8	52660001	52710000	0.312938	GCNT1|PRUNE2
2	131040001	131090000	0.312876	USP48
14	69620001	69670000	0.312874	ESRP1
7	38620001	38670000	0.312858	NSD1
7	19840001	19890000	0.312848	ANKRD24|SIRT6|CREB3L3
8	39440001	39490000	0.31283	JAK2
15	40360001	40410000	0.312812	MICAL2
5	75880001	75930000	0.312785	CARD10|MFNG
5	67040001	67090000	0.312752	C5H12orf42
14	23300001	23350000	0.312731	MOS|PLAG1
2	125700001	125750000	0.312698	AHDC1|FGR
25	1540001	1590000	0.312693	SYNGR3|NPW|SLC9A3R2|NTHL1|GFER|ZNF598
3	80500001	80550000	0.312691	JAK1
15	21880001	21930000	0.312685	LAYN|SIK2
15	64000001	64050000	0.312682	KIAA1549L
10	52100001	52150000	0.312673	AQP9
5	54520001	54570000	0.312659	LRIG3
13	22720001	22770000	0.312642	SKIDA1|MLLT10
6	117080001	117130000	0.31259	NKX1-1|UVSSA|MAEA
2	88960001	89010000	0.312556	SPATS2L
13	8200001	8250000	0.31248	MACROD2
3	9600001	9650000	0.312476	PIGM|KCNJ10
10	61580001	61630000	0.312436	LOC104973175
10	76640001	76690000	0.312404	HSPA2|ZBTB25|PPP1R36|ZBTB1
3	68660001	68710000	0.312356	ST6GALNAC3
19	36920001	36970000	0.312334	SLC35B1|SPOP
28	44400001	44450000	0.312222	OR13A1|LOC618139
3	51000001	51050000	0.312169	RPAP2
23	9160001	9210000	0.312154	SCUBE3|TCP11
10	80820001	80870000	0.312135	DCAF5
8	39320001	39370000	0.312128	INSL6
22	33840001	33890000	0.312075	SUCLG2
7	20020001	20070000	0.311966	LOC100297725|EEF2|NMRK2|DAPK3
20	3060001	3110000	0.311948	RANBP17
8	39400001	39450000	0.311932	JAK2
8	31540001	31590000	0.311925	LURAP1L
7	19540001	19590000	0.311857	SEMA6B
26	26000001	26050000	0.311857	SORCS3
22	44120001	44170000	0.311843	ARHGEF3
16	41140001	41190000	0.311835	DHRS3
3	58000001	58050000	0.311833	COL24A1
3	28380001	28430000	0.311792	SYCP1
19	30700001	30750000	0.311764	MAP2K4
10	30080001	30130000	0.311715	ARHGAP11A
8	39300001	39350000	0.311685	PLGRKT
10	85320001	85370000	0.311666	ZNF410|COQ6|ENTPD5|FAM161B
19	42860001	42910000	0.31166	AOC2|AOC3|PSME3
14	33820001	33870000	0.311587	NCOA2
19	30240001	30290000	0.3115	SHISA6
6	111240001	111290000	0.311498	PROM1
5	26820001	26870000	0.311491	ZNF740|CSAD|SOAT2
19	22980001	23030000	0.311486	RTN4RL1
1	109200001	109250000	0.311485	RSRC1
17	65120001	65170000	0.311409	KIAA1671
16	6520001	6570000	0.3114	KCNT2
19	46960001	47010000	0.311368	TLK2
22	42880001	42930000	0.311355	PDHB|KCTD6|PXK
4	119400001	119450000	0.31135	ESYT2|NCAPG2
25	16700001	16750000	0.311333	CLEC19A|SYT17
10	46740001	46790000	0.31129	APH1B|RAB8B
11	38240001	38290000	0.311231	CFAP36|PPP4R3B
6	116020001	116070000	0.31118	FAM193A
2	125680001	125730000	0.311167	AHDC1|FGR
7	19380001	19430000	0.311157	DPP9
14	69640001	69690000	0.311074	ESRP1
5	28000001	28050000	0.311058	LOC112446637|FIGNL2|SCN8A
3	112520001	112570000	0.311054	KCNJ13|GIGYF2
4	69620001	69670000	0.311017	SNX10
2	18880001	18930000	0.310986	PDE11A
5	64000001	64050000	0.310946	LOC112441540
1	144260001	144310000	0.310913	AIRE|PFKL
2	103380001	103430000	0.310912	FN1
14	44320001	44370000	0.310855	PAG1
2	129360001	129410000	0.310846	ASAP3
14	38800001	38850000	0.310815	HNF4G
5	62940001	62990000	0.310778	ANKS1B
23	43220001	43270000	0.310751	TBC1D7
3	112400001	112450000	0.310675	EFHD1
6	111960001	112010000	0.310641	LDB2
19	46980001	47030000	0.310634	TLK2
2	17980001	18030000	0.31063	CCDC141
22	45260001	45310000	0.310615	ERC2
10	79140001	79190000	0.310615	FAM71D|MPP5
29	43300001	43350000	0.310581	ZFPL1|TMEM262|VPS51|ZNHIT2|FAU|MRPL49|TM7SF2|SYVN1
2	131080001	131130000	0.310573	RAP1GAP|USP48
5	51620001	51670000	0.310516	FAM19A2
2	129520001	129570000	0.310475	HNRNPR
10	39900001	39950000	0.310456	MDGA2
10	82200001	82250000	0.310455	MED6
5	26420001	26470000	0.310388	ATF7
19	40560001	40610000	0.310378	GJD3|RARA
1	2120001	2170000	0.310301	IFNGR2
5	90420001	90470000	0.310292	AEBP2
11	58800001	58850000	0.310275	LRRTM4
14	860001	910000	0.310179	PLEC
13	22700001	22750000	0.310151	CASC10|SKIDA1|MLLT10
5	105740001	105790000	0.310122	TIGAR|CCND2
10	76660001	76710000	0.310116	HSPA2|PPP1R36|ZBTB1
10	49020001	49070000	0.310095	RORA
19	42260001	42310000	0.31006	GHDC|RAB5C|KCNH4|HCRT
6	65440001	65490000	0.310049	COX7B2
11	74880001	74930000	0.310047	ITSN2
25	13860001	13910000	0.310015	C25H16orf45
10	73340001	73390000	0.309998	TMEM30B
4	9360001	9410000	0.309958	AKAP9
5	59780001	59830000	0.309953	LOC788998
16	28600001	28650000	0.309952	ENAH
11	48500001	48550000	0.309946	REEP1
10	45740001	45790000	0.309944	CSNK1G1
2	88940001	88990000	0.309894	SPATS2L
5	54540001	54590000	0.309889	LRIG3
25	3500001	3550000	0.309826	VASN|GLIS2|PAM16|CORO7
28	43840001	43890000	0.309761	OGDHL
3	78480001	78530000	0.309759	INSL5|WDR78
22	45120001	45170000	0.30971	ERC2
18	58920001	58970000	0.309699	LOC100847180
20	12480001	12530000	0.309626	MAST4
13	8100001	8150000	0.309598	MACROD2
10	35940001	35990000	0.309571	INAFM2|CCDC9B|PHGR1|DISP2
6	33660001	33710000	0.309383	CCSER1
6	84700001	84750000	0.309322	MGC152010|LOC530553
1	118800001	118850000	0.309313	TM4SF1
10	29400001	29450000	0.309307	FMN1
2	89160001	89210000	0.309195	AOX1
28	28600001	28650000	0.309192	MICU1
14	35040001	35090000	0.309116	EYA1
28	44580001	44630000	0.309039	DEPP1|ZNF22|RASSF4
5	66220001	66270000	0.309009	IGF1
4	27140001	27190000	0.308991	HDAC9
19	47080001	47130000	0.308957	MRC2|MARCH10
3	59660001	59710000	0.308935	DNASE2B|UOX
4	95060001	95110000	0.308923	MKLN1
5	103880001	103930000	0.308923	MRPL51|VAMP1|NCAPD2|TAPBPL
13	22680001	22730000	0.308882	CASC10|SKIDA1
2	87820001	87870000	0.308842	SATB2
14	43680001	43730000	0.308819	ZBTB10
21	65060001	65110000	0.308816	DEGS2|EVL
18	60480001	60530000	0.308806	LOC618456|LOC104968479|LOC100336208
6	19060001	19110000	0.308802	TBCK
17	65100001	65150000	0.308743	KIAA1671
25	3400001	3450000	0.308728	TFAP4|SRL
21	69780001	69830000	0.308722	TMEM121
3	28360001	28410000	0.308681	SYCP1
11	43760001	43810000	0.308676	PUS10|PEX13
19	29520001	29570000	0.308672	MYH2
21	65160001	65210000	0.308669	LOC112443193|YY1|SLC25A29
8	39380001	39430000	0.308667	JAK2
13	44780001	44830000	0.308641	LOC112449302
5	26440001	26490000	0.308629	ATF7
25	1300001	1350000	0.308621	NME3|JPT2|MAPK8IP3
25	3900001	3950000	0.308593	GLYR1|PPL|UBN1
16	28560001	28610000	0.308577	ENAH
25	41580001	41630000	0.308562	UNCX
4	29460001	29510000	0.308556	SP8|ABCB5
16	46520001	46570000	0.308555	CAMTA1
19	39620001	39670000	0.308553	PLXDC1|ARL5C
4	49540001	49590000	0.30851	PNPLA8|NRCAM
5	27880001	27930000	0.308501	ACVR1B
25	3880001	3930000	0.308473	ROGDI|GLYR1|UBN1
6	85180001	85230000	0.308444	SULT1B1
2	131060001	131110000	0.308408	RAP1GAP|USP48
19	52340001	52390000	0.308397	LOC512869
6	116640001	116690000	0.308356	NELFA|NSD2
20	31900001	31950000	0.308282	GHR
15	65220001	65270000	0.308244	EHF
13	22660001	22710000	0.308235	CASC10
7	90800001	90850000	0.308218	ARRDC3
5	27060001	27110000	0.30821	KRT78|KRT79
20	2780001	2830000	0.308171	RANBP17
17	63100001	63150000	0.308163	SPPL3
10	32380001	32430000	0.308158	C10H15orf41
10	57940001	57990000	0.308082	MYO5A
10	52180001	52230000	0.308075	ALDH1A2
22	44960001	45010000	0.308074	ERC2
1	129740001	129790000	0.307929	COPB2|MRPS22
14	69440001	69490000	0.307902	CCNE2|INTS8
15	63280001	63330000	0.307828	CCDC73|EIF3M
29	2200001	2250000	0.307703	FAT3
19	12300001	12350000	0.307661	PPM1D
25	25600001	25650000	0.307637	XPO6
22	36860001	36910000	0.307613	ADAMTS9
21	22300001	22350000	0.307606	NMB|WDR73|SEC11A
15	61820001	61870000	0.307569	DCDC1
13	24360001	24410000	0.307484	OTUD1
2	9680001	9730000	0.307466	ITGAV
22	53580001	53630000	0.307465	SACM1L
19	40300001	40350000	0.307442	CSF3|GSDMA|PSMD3|MED24
2	61680001	61730000	0.307406	R3HDM1
27	38420001	38470000	0.307379	PSD3
26	16280001	16330000	0.307359	LOC540627|LOC100847963
16	49640001	49690000	0.307328	PRDM16
10	72920001	72970000	0.307292	MNAT1
1	52740001	52790000	0.307281	CD47
11	47940001	47990000	0.30728	SMYD1
3	79820001	79870000	0.307262	LEPR
10	32400001	32450000	0.307225	C10H15orf41
25	38680001	38730000	0.307173	RNF216
1	65340001	65390000	0.307156	HGD|RABL3
5	51640001	51690000	0.307136	FAM19A2
8	29060001	29110000	0.307088	TTC39B
14	69740001	69790000	0.307066	VIRMA
22	43460001	43510000	0.306927	SLMAP
4	110340001	110390000	0.306889	CNTNAP2
3	55160001	55210000	0.306884	PKN2
13	40140001	40190000	0.306872	RALGAPA2
14	15560001	15610000	0.306748	NDUFB9|TATDN1|RNF139
10	92620001	92670000	0.306675	STON2
4	69640001	69690000	0.306662	SNX10
18	11200001	11250000	0.306611	FAM92B
8	39460001	39510000	0.306575	JAK2
27	38240001	38290000	0.306548	SH2D4A
19	47160001	47210000	0.306524	MARCH10
2	130020001	130070000	0.306524	EPHB2
19	47140001	47190000	0.306512	MARCH10
10	70560001	70610000	0.306446	PSMA3|ARID4A
20	41980001	42030000	0.306431	C20H5orf22|DROSHA
14	32560001	32610000	0.306376	C14H8orf34
22	37120001	37170000	0.306339	PRICKLE2
7	37640001	37690000	0.306322	COMMD10
6	20000001	20050000	0.306309	TET2
10	46820001	46870000	0.306274	RAB8B
15	38180001	38230000	0.306208	PSMA1
25	1280001	1330000	0.306177	CRAMP1|JPT2|MAPK8IP3
19	23000001	23050000	0.306138	RTN4RL1
26	9460001	9510000	0.306117	PTEN
23	4940001	4990000	0.305986	HMGCLL1
4	113380001	113430000	0.305967	TMEM176B|TMEM176A
4	49420001	49470000	0.305943	NRCAM
19	44300001	44350000	0.305925	FZD2
5	53660001	53710000	0.305912	SLC16A7
14	75260001	75310000	0.30589	LOC787250
3	21400001	21450000	0.30588	POLR3GL|ANKRD34A|LIX1L|RBM8A
2	131280001	131330000	0.305807	ECE1
13	43820001	43870000	0.305692	LOC112441521|20ALPHA-HSD
4	10540001	10590000	0.305591	HEPACAM2
12	19360001	19410000	0.30559	SPRYD7
10	27560001	27610000	0.305586	LOC787290|LOC517252|LOC787247
5	29880001	29930000	0.305562	AQP5|AQP2|AQP6|RACGAP1
19	40340001	40390000	0.305558	NR1D1|MED24|THRA
11	45820001	45870000	0.305537	C11H2orf40
7	37700001	37750000	0.305518	COMMD10
2	131240001	131290000	0.305444	ALPL
6	105560001	105610000	0.305387	CLNK
9	81760001	81810000	0.305367	UTRN
21	580001	630000	0.305206	LOC112443246
21	45480001	45530000	0.305185	KIAA0391
18	11260001	11310000	0.305182	GSE1
1	81800001	81850000	0.305118	MAP3K13
2	131260001	131310000	0.304995	ALPL
4	73060001	73110000	0.304958	ZNF804B
19	46360001	46410000	0.304921	ITGB3|EFCAB13
14	16260001	16310000	0.304862	FBXO32
11	49120001	49170000	0.304859	ATOH8
11	99300001	99350000	0.304832	SPOUT1|KYAT1
13	57100001	57150000	0.304811	ZNF831
19	44600001	44650000	0.304793	CCDC103|FAM187A|EFTUD2|GFAP|KIF18B
15	38200001	38250000	0.304785	PSMA1|COPB1
7	19800001	19850000	0.304764	EBI3|YJU2|ANKRD24
20	32540001	32590000	0.304755	FBXO4
12	31620001	31670000	0.304687	FLT1
1	157540001	157590000	0.304683	PRDM9
10	70740001	70790000	0.304648	KIAA0586
8	75340001	75390000	0.30463	UBAP2
12	21640001	21690000	0.304577	THSD1|VPS36
4	119580001	119630000	0.304577	VIPR2
2	125120001	125170000	0.304564	ATP5IF1|SESN2|DNAJC8
8	90580001	90630000	0.304548	PLPPR1
19	43960001	44010000	0.304542	ATXN7L3|C19H17orf53|ASB16|TMUB2
2	131020001	131070000	0.304486	USP48
19	30180001	30230000	0.304429	SHISA6
26	9480001	9530000	0.304428	PTEN
26	21020001	21070000	0.304397	LOC511498|ERLIN1
7	19280001	19330000	0.304397	PLIN3|TICAM1
10	10160001	10210000	0.30435	BHMT
7	20200001	20250000	0.304311	RAX2|MRPL54|MATK|APBA3|TJP3
7	40180001	40230000	0.3043	LOC614895|LOC100337324
19	29460001	29510000	0.304294	MYH4|MYH1
6	117100001	117150000	0.304255	UVSSA|MAEA
28	34780001	34830000	0.304234	ZMIZ1
3	117340001	117390000	0.304219	UBE2F
13	65460001	65510000	0.304213	DLGAP4
3	28400001	28450000	0.304183	SYCP1
21	1240001	1290000	0.304167	NDN
2	61740001	61790000	0.304148	R3HDM1
6	42380001	42430000	0.304127	GBA3
4	119540001	119590000	0.304125	WDR60
3	28440001	28490000	0.304036	SYCP1
2	125140001	125190000	0.304035	ATP5IF1|DNAJC8
1	44120001	44170000	0.304018	CMSS1|FILIP1L
1	143980001	144030000	0.30401	AGPAT3
19	44440001	44490000	0.303883	DBF4B|ADAM11
21	69820001	69870000	0.303814	LOC112443194
21	69840001	69890000	0.303814	LOC112443194
5	56020001	56070000	0.30381	INHBC|R3HDM2
1	136960001	137010000	0.303785	ACKR4|ACAD11
2	87980001	88030000	0.303774	SATB2
10	61560001	61610000	0.303747	LOC104973175
8	55660001	55710000	0.303736	TLE4
2	4700001	4750000	0.303721	WDR33
19	42620001	42670000	0.30371	NAGLU|HSD17B1|COASY|PSMC3IP|MLX|RETREG3
19	44000001	44050000	0.3037	ATXN7L3|LOC101907697|TMUB2|UBTF|LOC107131530
14	38820001	38870000	0.303673	HNF4G
5	28020001	28070000	0.303668	LOC112446637|FIGNL2|SCN8A
11	14300001	14350000	0.30366	SRD5A2
3	83520001	83570000	0.303573	PATJ
2	61720001	61770000	0.303537	R3HDM1
28	35420001	35470000	0.303512	CL46
18	11040001	11090000	0.303481	CRISPLD2
25	14600001	14650000	0.303458	LOC515570
4	80420001	80470000	0.303448	SUGCT
3	83540001	83590000	0.303419	LOC782781|PATJ
19	20780001	20830000	0.3034	ABHD15|TP53I13|TAOK1|GIT1
19	39320001	39370000	0.303387	CISD3|PSMB3|PCGF2|PIP4K2B|MLLT6
10	26160001	26210000	0.303377	RNASE2|LOC112448555|LOC517093
7	14220001	14270000	0.303316	ZNF177
20	24000001	24050000	0.303302	GZMA|gzmA|CDC20B
3	97900001	97950000	0.303299	SPATA6
24	57660001	57710000	0.303251	ALPK2
4	119560001	119610000	0.303169	WDR60
5	103420001	103470000	0.303096	LPCAT3
1	9560001	9610000	0.303086	ADAMTS1
10	47020001	47070000	0.303085	TPM1
3	98000001	98050000	0.303075	SLC5A9
13	22800001	22850000	0.303065	MLLT10
8	22220001	22270000	0.302997	MTAP
5	61000001	61050000	0.302996	CFAP54
19	52360001	52410000	0.302961	SLC26A11|LOC512869
1	53280001	53330000	0.302944	CIP2A
5	60940001	60990000	0.302907	CFAP54
26	42440001	42490000	0.302886	DMBT1
22	45140001	45190000	0.302873	ERC2
13	24160001	24210000	0.302867	PTF1A
4	119420001	119470000	0.302854	ESYT2
16	49460001	49510000	0.302807	MEGF6
15	22580001	22630000	0.302789	PTS|BCO2
7	21720001	21770000	0.302748	IL13|RAD50
1	53520001	53570000	0.302734	TRAT1
18	23840001	23890000	0.302712	LPCAT2|SLC6A2
14	23320001	23370000	0.302658	PLAG1
20	65800001	65850000	0.302652	ADCY2
2	124820001	124870000	0.302601	RAB42|TAF12|TRNAU1AP
8	83540001	83590000	0.302591	CTSV
4	119600001	119650000	0.302517	VIPR2
22	37440001	37490000	0.302512	ATXN7
10	30340001	30390000	0.302442	AQR
15	15400001	15450000	0.302436	LOC524768|LOC107133150|CWC15
3	53700001	53750000	0.302432	LRRC8B
19	30140001	30190000	0.302431	SHISA6
15	21820001	21870000	0.302413	BTG4|C15H11orf88|LAYN
1	81780001	81830000	0.302395	MAP3K13
24	57360001	57410000	0.302373	NEDD4L
2	131300001	131350000	0.302351	ECE1
21	22440001	22490000	0.302338	ALPK3|ZNF592
19	39740001	39790000	0.302324	FBXL20
26	36460001	36510000	0.302308	GFRA1
2	18940001	18990000	0.302305	PDE11A
3	48400001	48450000	0.302294	ALG14
16	8920001	8970000	0.302282	LOC789494
3	112540001	112590000	0.302228	GIGYF2
7	41240001	41290000	0.302187	OR2W3|LOC526765|TRIM58
16	41120001	41170000	0.302159	DHRS3
10	73840001	73890000	0.30214	HIF1A|SNAPC1
13	59440001	59490000	0.302126	FAM209A|RTF2|GCNT7
13	1340001	1390000	0.302121	PLCB1
10	76340001	76390000	0.302098	SYNE2
4	55800001	55850000	0.302057	LSMEM1
16	41200001	41250000	0.302011	VPS13D
28	17620001	17670000	0.302	CABCOCO1
4	54100001	54150000	0.301981	FOXP2
2	129440001	129490000	0.30196	TCEA3|ZNF436
28	34840001	34890000	0.301923	ZMIZ1
19	30580001	30630000	0.301923	ZNF18|DNAH9
25	13380001	13430000	0.30191	PARN
26	9540001	9590000	0.301842	PTEN
2	89140001	89190000	0.301839	AOX1
22	53000001	53050000	0.301829	CCR5|CCR2|CCRL2|LOC529196
2	61660001	61710000	0.301801	R3HDM1
19	29200001	29250000	0.30177	GAS7
15	48380001	48430000	0.301721	HBE2|LOC787671|HBG|OR51V1
5	70280001	70330000	0.301699	CRY1
3	117460001	117510000	0.301686	ERFE|ESPNL|KLHL30|ILKAP
10	72960001	73010000	0.301602	MNAT1
10	76580001	76630000	0.301555	AKAP5|MTHFD1|ZBTB25
5	56120001	56170000	0.301548	R3HDM2
9	81700001	81750000	0.301522	UTRN
3	28340001	28390000	0.3015	SYCP1
25	1980001	2030000	0.301468	AMDHD2|TBC1D24|ATP6V0C
18	2420001	2470000	0.301466	ZNRF1|LDHD
4	119360001	119410000	0.301429	NCAPG2
19	51000001	51050000	0.301392	ANAPC11|ARHGDIA|PPP1R27|ALYREF|P4HB
5	77700001	77750000	0.301354	BICD1
22	33340001	33390000	0.301331	FAM19A1
19	11260001	11310000	0.301283	BRIP1
7	52280001	52330000	0.301147	LOC787102|LOC100848138|LOC107131225|LOC100848799|PCDHB14|PCDHB8
6	116600001	116650000	0.30114	C6H4orf48|NELFA|NSD2
20	12860001	12910000	0.301107	MAST4
10	57920001	57970000	0.301073	MYO5A
11	10760001	10810000	0.301072	STAMBP|ACTG2
24	57680001	57730000	0.301016	ALPK2
25	2100001	2150000	0.301001	KCTD5|PRSS27|PDPK1
13	77740001	77790000	0.300966	B4GALT5
2	61780001	61830000	0.300966	R3HDM1|ZRANB3
19	44660001	44710000	0.300915	C1QL1
7	19500001	19550000	0.300893	TNFAIP8L1
17	64940001	64990000	0.300875	PIWIL3
19	9260001	9310000	0.300863	TSPOAP1
8	79160001	79210000	0.300861	NAA35
22	33260001	33310000	0.300859	FAM19A1
19	33480001	33530000	0.300852	ZSWIM7|ADORA2B|SPECC1
15	16340001	16390000	0.300848	GUCY1A2
3	112500001	112550000	0.300842	KCNJ13|GIGYF2
10	27380001	27430000	0.300835	LOC523062|LOC787150|OR4K13
19	33500001	33550000	0.300827	ADORA2B|SPECC1
8	28700001	28750000	0.30081	CCDC171
2	103400001	103450000	0.3008	FN1
18	46520001	46570000	0.300764	APLP1|PRODH2|NPHS1|KIRREL2
11	10720001	10770000	0.300708	DGUOK|ACTG2
25	38560001	38610000	0.300666	LOC618554|LOC101906717
11	56680001	56730000	0.30063	REG3A
8	28680001	28730000	0.300569	CCDC171
19	20800001	20850000	0.300494	ABHD15|TP53I13|ANKRD13B|TAOK1|GIT1
28	17560001	17610000	0.300445	CABCOCO1
5	24100001	24150000	0.300443	CEP83
8	61740001	61790000	0.300431	FRMPD1
17	65080001	65130000	0.300403	TMEM211|KIAA1671|SGSM1
4	51900001	51950000	0.300394	CAV2|CAV1
2	4680001	4730000	0.300391	WDR33
3	112460001	112510000	0.300376	GIGYF2
6	67620001	67670000	0.300347	CWH43
14	33780001	33830000	0.300331	PRDM14
10	25800001	25850000	0.300324	SUPT16H|RPGRIP1
1	41540001	41590000	0.300303	EPHA6
10	21440001	21490000	0.300279	NGDN|MYH7
3	117240001	117290000	0.300278	RBM44|RAMP1
3	48280001	48330000	0.300235	LOC614522
22	33860001	33910000	0.300222	SUCLG2
16	57000001	57050000	0.300188	TNR
10	75100001	75150000	0.300181	KCNH5
22	39500001	39550000	0.30016	PTPRG
7	19480001	19530000	0.3001	MYDGF|TNFAIP8L1
7	21460001	21510000	0.300081	MOB3A|MKNK2
25	12940001	12990000	0.300066	MKL2
21	29200001	29250000	0.300042	LOC789895
14	1180001	1230000	0.300021	MAFA|ZC3H3
1	149300001	149350000	0.300004	PIGP|TTC3
19	30600001	30650000	0.300002	ZNF18|MAP2K4|DNAH9
20	2820001	2870000	0.300001	RANBP17
18	63160001	63210000	0.299995	LOC112441494|RPS9|LOC107131323|TSEN34

[truncated: 3 more sheets: Table S11, Table S12, Table S13]
